# Supplementary material for: 2,4,6-Tris(2,4-dimethyl­phen­yl)-1,3,5-triazine
Source: Acta Crystallogr Sect E Struct Rep Online. 2012 Apr 21;68(Pt 5):o1463–4. doi: 10.1107/S1600536812016261 (PMC3344576; doi:10.1107/S1600536812016261)
Supplement: Supplementary file 1 [file e-68-o1463-sup1.cif]

##############################################################################
#                                                                            #
# This CIF contains the data in a paper accepted for publication in          #
# Acta Crystallographica Section E. It conforms to the requirements of       #
# Notes for Authors for Acta Crystallographica Section E, and has been       #
# peer reviewed under the auspices of the IUCr Commission on Journals.       #
#                                                                            #
# Full details of the Crystallographic Information File format               #
# are given in the paper "The Crystallographic Information File (CIF):       #
# a New Standard Archive File for Crystallography" by S. R. Hall, F. H.      #
# Allen and I. D. Brown [Acta Cryst. (1991), A47, 655-685].                  #
#                                                                            #
# The current version of the core CIF dictionary is obtainable from          #
# ftp://ftp.iucr.org/pub/cif_core.dic.                                       #
#                                                                            #
# Software is freely available for graphical display of the structure(s)     #
# in this CIF. For information consult the CIF software page                 #
# http://www.iucr.org/resources/cif/software.                                #
#                                                                            #
# This file may be used for bona fide research purposes within the           #
# scientific community so long as proper attribution is given to the journal # 
# article from which it was obtained.                                        #
#                                                                            #
##############################################################################
data_global
_audit_creation_method     SHELXL-97
_journal_date_recd_electronic     2012-04-10
_journal_date_accepted     2012-04-14
_journal_name_full     'Acta Crystallographica, Section E'
_journal_year     2012
_journal_volume     68
_journal_issue      5
_journal_page_first     o1463
_journal_page_last     o1464
_journal_paper_category     QO
_journal_paper_doi     10.1107/S1600536812016261
_journal_coeditor_code     HB6737
_publ_contact_author_name     ' Edward RT Tiekink '
_publ_contact_author_address
;
Department of Chemistry, University of Malaya,
50603 Kuala Lumpur, Malaysia
;
_publ_contact_author_email
;
edward.tiekink@gmail.com
;
_publ_contact_author_fax     ' +60 3 7967 4193 '
_publ_contact_author_phone     ' +60 3 7967 6775 '
_publ_section_title
;
2,4,6-Tris(2,4-dimethylphenyl)-1,3,5-triazine
;
loop_
    _publ_author_name
    _publ_author_footnote
    _publ_author_address
    'Huang, Jin-Sheng'
;
Additional correspondence author, e-mail: cesyyy@mail.sysu.edu.cn.
;
;
School of Chemistry and Chemical Engineering
Sun Yat-sen University
Guangzhou 510275
People's Republic of China
;
    'Li, Mao-Kui' .
;
School of Chemistry and Chemical Engineering
Sun Yat-sen University
Guangzhou 510275
People's Republic of China
;
    'Yang, Yang-Yi' .
;
School of Chemistry and Chemical Engineering
Sun Yat-sen University
Guangzhou 510275
People's Republic of China
;
    'Ng, Seik Weng' .
;
     Department of Chemistry
     University of Malaya
     50603 Kuala Lumpur
     Malaysia
     and
     Chemistry Department
     Faculty of Science
     King Abdulaziz University
     PO Box 80203 Jeddah
     Saudi Arabia
;
    'Tiekink, Edward R. T.' .
;
Department of Chemistry, University of Malaya,
50603 Kuala Lumpur, Malaysia
;
_publ_section_synopsis     .
data_I
_audit_creation_method     SHELXL-97
_chemical_name_systematic
;
2,4,6-Tris(2,4-dimethylphenyl)-1,3,5-triazine
;
_chemical_name_common     ?
_chemical_formula_moiety     'C27 H27 N3'
_chemical_formula_sum     'C27 H27 N3'
_chemical_formula_iupac     'C27 H27 N3'
_chemical_formula_weight     393.52
_chemical_melting_point     ?
_symmetry_cell_setting     triclinic
_symmetry_space_group_name_H-M     'P -1'
_symmetry_space_group_name_Hall     '-P 1'
loop_
    _symmetry_equiv_pos_as_xyz
    'x, y, z'
    '-x, -y, -z'
_cell_length_a     7.4663(4)
_cell_length_b     15.0789(13)
_cell_length_c     19.7266(12)
_cell_angle_alpha     109.016(7)
_cell_angle_beta     90.949(5)
_cell_angle_gamma     93.717(6)
_cell_volume     2093.6(2)
_cell_formula_units_Z     4
_cell_measurement_reflns_used     2806
_cell_measurement_theta_min     2.7062
_cell_measurement_theta_max     27.5021
_cell_measurement_temperature     100(2)
_exptl_crystal_description     plate
_exptl_crystal_colour     colourless
_exptl_crystal_size_max     0.30
_exptl_crystal_size_mid     0.15
_exptl_crystal_size_min     0.05
_exptl_crystal_density_diffrn     1.248
_exptl_crystal_density_meas     ?
_exptl_crystal_density_method     'not measured'
_exptl_crystal_F_000     840
_exptl_absorpt_coefficient_mu     0.074
_exptl_absorpt_correction_type     multi-scan
_exptl_absorpt_process_details     '(CrysAlis PRO; Agilent, 2012)'
_exptl_absorpt_correction_T_min     0.9782
_exptl_absorpt_correction_T_max     0.9963
_diffrn_ambient_temperature     100(2)
_diffrn_radiation_type     MoK\a
_diffrn_radiation_wavelength     0.71073
_diffrn_radiation_source     'SuperNova (Mo) X-ray Source'
_diffrn_radiation_monochromator     Mirror
_diffrn_measurement_device_type
                  'Agilent SuperNova Dual diffractometer with an Atlas detector'
_diffrn_measurement_method     '\w scan'
_diffrn_detector_area_resol_mean     10.4041
_diffrn_reflns_number     14777
_diffrn_reflns_av_R_equivalents     0.0575
_diffrn_reflns_av_sigmaI/netI     0.1287
_diffrn_reflns_theta_min     2.71
_diffrn_reflns_theta_max     27.56
_diffrn_reflns_theta_full     27.59
_diffrn_measured_fraction_theta_max     0.987
_diffrn_measured_fraction_theta_full     0.987
_diffrn_reflns_limit_h_min     -9
_diffrn_reflns_limit_h_max     7
_diffrn_reflns_limit_k_min     -16
_diffrn_reflns_limit_k_max     19
_diffrn_reflns_limit_l_min     -25
_diffrn_reflns_limit_l_max     25
_diffrn_standards_number     0
_diffrn_standards_interval_count     0
_diffrn_standards_interval_time     0
_diffrn_standards_decay_%     0
_reflns_number_total     9605
_reflns_number_gt     5518
_reflns_threshold_expression     I>2\s(I)
_refine_ls_structure_factor_coef     Fsqd
_refine_ls_matrix_type     full
_refine_ls_R_factor_all     0.1470
_refine_ls_R_factor_gt     0.0854
_refine_ls_wR_factor_gt     0.1844
_refine_ls_wR_factor_ref     0.2216
_refine_ls_goodness_of_fit_ref     1.036
_refine_ls_restrained_S_all     1.036
_refine_ls_number_reflns     9597
_refine_ls_number_parameters     554
_refine_ls_number_restraints     0
_refine_ls_hydrogen_treatment     constr
_refine_ls_weighting_scheme     calc
_refine_ls_weighting_details
         'calc w=1/[\s^2^(Fo^2^)+(0.0673P)^2^+1.4043P] where P=(Fo^2^+2Fc^2^)/3'
_atom_sites_solution_hydrogens     geom
_atom_sites_solution_primary     direct
_atom_sites_solution_secondary     difmap
_refine_ls_shift/su_max     0.001
_refine_ls_shift/su_mean     0.001
_refine_diff_density_max     0.358
_refine_diff_density_min     -0.390
_refine_ls_extinction_method     none
_refine_ls_extinction_coef     ?
loop_
    _atom_type_symbol
    _atom_type_description
    _atom_type_scat_dispersion_real
    _atom_type_scat_dispersion_imag
    _atom_type_scat_source
    'C' 'C' 0.0033 0.0016
                         'International Tables Vol C Tables 4.2.6.8 and 6.1.1.4'
    'H' 'H' 0.0000 0.0000
                         'International Tables Vol C Tables 4.2.6.8 and 6.1.1.4'
    'N' 'N' 0.0061 0.0033
                         'International Tables Vol C Tables 4.2.6.8 and 6.1.1.4'
_computing_data_collection     'CrysAlis PRO (Agilent, 2012)'
_computing_cell_refinement     'CrysAlis PRO (Agilent, 2012)'
_computing_data_reduction     'CrysAlis PRO (Agilent, 2012)'
_computing_structure_solution     'SHELXS97 (Sheldrick, 2008)'
_computing_structure_refinement     'SHELXL97 (Sheldrick, 2008)'
_computing_molecular_graphics
;
X-SEED (Barbour, 2001), Qmol (Gans & Shalloway, 2001)
and DIAMOND (Brandenburg, 2006)
;
_computing_publication_material     'publCIF (Westrip, 2010)'
loop_
    _atom_site_type_symbol
    _atom_site_label
    _atom_site_fract_x
    _atom_site_fract_y
    _atom_site_fract_z
    _atom_site_U_iso_or_equiv
    _atom_site_adp_type
    _atom_site_calc_flag
    _atom_site_refinement_flags
    _atom_site_occupancy
    _atom_site_symmetry_multiplicity
    _atom_site_disorder_assembly
    _atom_site_disorder_group
    N N1 0.2281(4) 0.3830(2) 0.89667(14) 0.0177(6) Uani d . 1 1 . .
    N N2 0.2497(4) 0.2425(2) 0.92575(14) 0.0178(6) Uani d . 1 1 . .
    N N3 0.2594(4) 0.3902(2) 1.01875(14) 0.0169(6) Uani d . 1 1 . .
    N N4 0.2354(3) 0.6128(2) 0.57186(14) 0.0164(6) Uani d . 1 1 . .
    N N5 0.2624(4) 0.6141(2) 0.45247(14) 0.0171(6) Uani d . 1 1 . .
    N N6 0.2400(4) 0.7575(2) 0.54849(14) 0.0183(6) Uani d . 1 1 . .
    C C1 0.2352(4) 0.2892(2) 0.87866(17) 0.0164(7) Uani d . 1 1 . .
    C C2 0.2602(4) 0.2959(2) 0.99515(17) 0.0169(7) Uani d . 1 1 . .
    C C3 0.2415(4) 0.4304(2) 0.96749(17) 0.0160(7) Uani d . 1 1 . .
    C C4 0.2182(4) 0.2313(2) 0.80171(18) 0.0180(7) Uani d . 1 1 . .
    C C5 0.2769(4) 0.2636(2) 0.74558(18) 0.0197(7) Uani d . 1 1 . .
    C C6 0.2461(4) 0.2028(3) 0.67513(18) 0.0205(8) Uani d . 1 1 . .
    H H6 0.2847 0.2238 0.6369 0.025 Uiso calc R 1 1 . .
    C C7 0.1615(5) 0.1129(3) 0.65849(18) 0.0213(8) Uani d . 1 1 . .
    C C8 0.1094(4) 0.0810(2) 0.71473(18) 0.0199(7) Uani d . 1 1 . .
    H H8 0.0544 0.0193 0.7048 0.024 Uiso calc R 1 1 . .
    C C9 0.1381(4) 0.1396(2) 0.78498(18) 0.0195(7) Uani d . 1 1 . .
    H H9 0.1026 0.1171 0.8228 0.023 Uiso calc R 1 1 . .
    C C10 0.3764(5) 0.3579(3) 0.75557(18) 0.0235(8) Uani d . 1 1 . .
    H H10A 0.4585 0.3746 0.7978 0.035 Uiso calc R 1 1 . .
    H H10B 0.2899 0.4060 0.7624 0.035 Uiso calc R 1 1 . .
    H H10C 0.4451 0.3543 0.7130 0.035 Uiso calc R 1 1 . .
    C C11 0.1230(5) 0.0521(3) 0.58162(18) 0.0277(9) Uani d . 1 1 . .
    H H11A 0.2109 0.0696 0.5510 0.042 Uiso calc R 1 1 . .
    H H11B 0.0018 0.0612 0.5664 0.042 Uiso calc R 1 1 . .
    H H11C 0.1310 -0.0141 0.5774 0.042 Uiso calc R 1 1 . .
    C C12 0.2612(4) 0.2466(2) 1.04930(17) 0.0172(7) Uani d . 1 1 . .
    C C13 0.1863(5) 0.1538(2) 1.02738(18) 0.0203(8) Uani d . 1 1 . .
    H H13 0.1509 0.1234 0.9783 0.024 Uiso calc R 1 1 . .
    C C14 0.1624(5) 0.1049(3) 1.07584(18) 0.0219(8) Uani d . 1 1 . .
    H H14 0.1100 0.0421 1.0597 0.026 Uiso calc R 1 1 . .
    C C15 0.2147(4) 0.1475(2) 1.14763(18) 0.0185(7) Uani d . 1 1 . .
    C C16 0.2977(4) 0.2383(2) 1.16825(18) 0.0202(8) Uani d . 1 1 . .
    H H16 0.3387 0.2668 1.2169 0.024 Uiso calc R 1 1 . .
    C C17 0.3236(4) 0.2895(2) 1.12107(17) 0.0181(7) Uani d . 1 1 . .
    C C18 0.1833(5) 0.0972(3) 1.20146(19) 0.0264(8) Uani d . 1 1 . .
    H H18A 0.1205 0.0354 1.1776 0.040 Uiso calc R 1 1 . .
    H H18B 0.1101 0.1344 1.2397 0.040 Uiso calc R 1 1 . .
    H H18C 0.2989 0.0892 1.2221 0.040 Uiso calc R 1 1 . .
    C C19 0.4222(5) 0.3859(2) 1.15022(18) 0.0229(8) Uani d . 1 1 . .
    H H19A 0.4935 0.3903 1.1935 0.034 Uiso calc R 1 1 . .
    H H19B 0.3350 0.4340 1.1621 0.034 Uiso calc R 1 1 . .
    H H19C 0.5018 0.3958 1.1139 0.034 Uiso calc R 1 1 . .
    C C20 0.2397(4) 0.5344(2) 0.99277(17) 0.0159(7) Uani d . 1 1 . .
    C C21 0.3143(4) 0.5832(2) 1.06164(17) 0.0177(7) Uani d . 1 1 . .
    H H21 0.3577 0.5484 1.0901 0.021 Uiso calc R 1 1 . .
    C C22 0.3266(4) 0.6807(2) 1.08958(18) 0.0193(7) Uani d . 1 1 . .
    H H22 0.3776 0.7118 1.1365 0.023 Uiso calc R 1 1 . .
    C C23 0.2634(4) 0.7331(2) 1.04829(18) 0.0185(7) Uani d . 1 1 . .
    C C24 0.1862(4) 0.6847(2) 0.98088(18) 0.0200(7) Uani d . 1 1 . .
    H H24 0.1413 0.7200 0.9532 0.024 Uiso calc R 1 1 . .
    C C25 0.1710(4) 0.5862(2) 0.95141(17) 0.0184(7) Uani d . 1 1 . .
    C C26 0.2836(5) 0.8396(3) 1.0768(2) 0.0288(9) Uani d . 1 1 . .
    H H26A 0.2511 0.8645 1.0385 0.043 Uiso calc R 1 1 . .
    H H26B 0.4085 0.8606 1.0933 0.043 Uiso calc R 1 1 . .
    H H26C 0.2043 0.8625 1.1169 0.043 Uiso calc R 1 1 . .
    C C27 0.0759(5) 0.5441(3) 0.87846(18) 0.0223(8) Uani d . 1 1 . .
    H H27A 0.0037 0.5910 0.8688 0.033 Uiso calc R 1 1 . .
    H H27B -0.0025 0.4891 0.8777 0.033 Uiso calc R 1 1 . .
    H H27C 0.1650 0.5249 0.8415 0.033 Uiso calc R 1 1 . .
    C C28 0.2320(4) 0.7064(2) 0.59323(17) 0.0171(7) Uani d . 1 1 . .
    C C29 0.2525(4) 0.5694(2) 0.50159(17) 0.0156(7) Uani d . 1 1 . .
    C C30 0.2538(4) 0.7078(2) 0.47921(17) 0.0160(7) Uani d . 1 1 . .
    C C31 0.2327(4) 0.7581(2) 0.67135(17) 0.0170(7) Uani d . 1 1 . .
    C C32 0.1785(4) 0.7160(2) 0.72288(18) 0.0188(7) Uani d . 1 1 . .
    C C33 0.2087(4) 0.7689(3) 0.79568(18) 0.0209(8) Uani d . 1 1 . .
    H H33 0.1746 0.7408 0.8307 0.025 Uiso calc R 1 1 . .
    C C34 0.2864(4) 0.8609(3) 0.81899(18) 0.0202(8) Uani d . 1 1 . .
    C C35 0.3299(5) 0.9030(2) 0.76749(18) 0.0212(8) Uani d . 1 1 . .
    H H35 0.3784 0.9665 0.7819 0.025 Uiso calc R 1 1 . .
    C C36 0.3023(4) 0.8519(2) 0.69500(18) 0.0204(8) Uani d . 1 1 . .
    H H36 0.3316 0.8816 0.6605 0.024 Uiso calc R 1 1 . .
    C C37 0.0851(5) 0.6187(2) 0.70535(18) 0.0230(8) Uani d . 1 1 . .
    H H37A 0.0180 0.6147 0.7467 0.034 Uiso calc R 1 1 . .
    H H37B 0.1748 0.5719 0.6942 0.034 Uiso calc R 1 1 . .
    H H37C 0.0021 0.6064 0.6638 0.034 Uiso calc R 1 1 . .
    C C38 0.3233(5) 0.9130(3) 0.89758(18) 0.0273(9) Uani d . 1 1 . .
    H H38A 0.2176 0.9048 0.9243 0.041 Uiso calc R 1 1 . .
    H H38B 0.3500 0.9800 0.9049 0.041 Uiso calc R 1 1 . .
    H H38C 0.4264 0.8881 0.9147 0.041 Uiso calc R 1 1 . .
    C C39 0.2682(4) 0.7613(2) 0.42778(17) 0.0155(7) Uani d . 1 1 . .
    C C40 0.3514(4) 0.8527(2) 0.45439(18) 0.0184(7) Uani d . 1 1 . .
    H H40 0.3859 0.8784 0.5039 0.022 Uiso calc R 1 1 . .
    C C41 0.3844(4) 0.9064(2) 0.40997(18) 0.0193(7) Uani d . 1 1 . .
    H H41 0.4430 0.9677 0.4290 0.023 Uiso calc R 1 1 . .
    C C42 0.3317(4) 0.8704(2) 0.33773(18) 0.0191(7) Uani d . 1 1 . .
    C C43 0.2414(4) 0.7819(2) 0.31238(18) 0.0195(7) Uani d . 1 1 . .
    H H43 0.1998 0.7584 0.2636 0.023 Uiso calc R 1 1 . .
    C C44 0.2091(4) 0.7257(2) 0.35570(18) 0.0175(7) Uani d . 1 1 . .
    C C45 0.3768(5) 0.9246(2) 0.28692(19) 0.0218(8) Uani d . 1 1 . .
    H H45A 0.2726 0.9197 0.2547 0.033 Uiso calc R 1 1 . .
    H H45B 0.4789 0.8982 0.2586 0.033 Uiso calc R 1 1 . .
    H H45C 0.4079 0.9908 0.3146 0.033 Uiso calc R 1 1 . .
    C C46 0.1078(5) 0.6305(2) 0.32061(18) 0.0242(8) Uani d . 1 1 . .
    H H46A 0.0205 0.6185 0.3537 0.036 Uiso calc R 1 1 . .
    H H46B 0.1929 0.5813 0.3089 0.036 Uiso calc R 1 1 . .
    H H46C 0.0447 0.6302 0.2766 0.036 Uiso calc R 1 1 . .
    C C47 0.2593(4) 0.4660(2) 0.47766(17) 0.0167(7) Uani d . 1 1 . .
    C C48 0.3293(4) 0.4124(3) 0.41262(18) 0.0198(8) Uani d . 1 1 . .
    C C49 0.3207(4) 0.3143(3) 0.39598(18) 0.0203(8) Uani d . 1 1 . .
    H H49 0.3674 0.2778 0.3519 0.024 Uiso calc R 1 1 . .
    C C50 0.2477(4) 0.2679(2) 0.44048(19) 0.0200(7) Uani d . 1 1 . .
    C C51 0.1841(4) 0.3229(2) 0.50602(18) 0.0203(8) Uani d . 1 1 . .
    H H51 0.1363 0.2935 0.5383 0.024 Uiso calc R 1 1 . .
    C C52 0.1902(4) 0.4195(2) 0.52416(17) 0.0173(7) Uani d . 1 1 . .
    H H52 0.1469 0.4555 0.5690 0.021 Uiso calc R 1 1 . .
    C C53 0.4187(5) 0.4523(3) 0.35912(18) 0.0219(8) Uani d . 1 1 . .
    H H53A 0.4951 0.4061 0.3287 0.033 Uiso calc R 1 1 . .
    H H53B 0.4924 0.5101 0.3850 0.033 Uiso calc R 1 1 . .
    H H53C 0.3264 0.4666 0.3291 0.033 Uiso calc R 1 1 . .
    C C54 0.2342(5) 0.1619(2) 0.4188(2) 0.0269(8) Uani d . 1 1 . .
    H H54A 0.2463 0.1431 0.4616 0.040 Uiso calc R 1 1 . .
    H H54B 0.3303 0.1369 0.3863 0.040 Uiso calc R 1 1 . .
    H H54C 0.1174 0.1369 0.3944 0.040 Uiso calc R 1 1 . .
loop_
    _atom_site_aniso_label
    _atom_site_aniso_U_11
    _atom_site_aniso_U_22
    _atom_site_aniso_U_33
    _atom_site_aniso_U_12
    _atom_site_aniso_U_13
    _atom_site_aniso_U_23
    N1 0.0190(15) 0.0186(16) 0.0168(15) 0.0022(11) 0.0005(11) 0.0072(12)
    N2 0.0189(15) 0.0212(16) 0.0149(15) -0.0009(11) -0.0018(11) 0.0088(13)
    N3 0.0200(15) 0.0170(15) 0.0151(15) -0.0002(11) 0.0005(11) 0.0075(12)
    N4 0.0181(15) 0.0171(15) 0.0148(15) 0.0004(11) 0.0002(11) 0.0065(12)
    N5 0.0203(15) 0.0178(15) 0.0159(15) 0.0018(11) 0.0017(11) 0.0091(12)
    N6 0.0215(15) 0.0194(16) 0.0151(15) -0.0016(12) 0.0004(11) 0.0078(12)
    C1 0.0154(17) 0.0183(18) 0.0160(17) 0.0022(13) 0.0027(12) 0.0061(14)
    C2 0.0159(17) 0.0190(18) 0.0158(17) 0.0002(13) 0.0007(12) 0.0059(14)
    C3 0.0151(17) 0.0221(19) 0.0129(17) 0.0009(13) 0.0002(12) 0.0088(14)
    C4 0.0179(17) 0.0206(19) 0.0168(17) 0.0042(13) 0.0003(12) 0.0073(15)
    C5 0.0195(18) 0.0221(19) 0.0200(18) 0.0018(14) -0.0001(13) 0.0101(15)
    C6 0.0195(18) 0.028(2) 0.0162(18) 0.0071(14) 0.0010(13) 0.0100(16)
    C7 0.0214(19) 0.027(2) 0.0150(18) 0.0065(14) 0.0000(13) 0.0048(15)
    C8 0.0174(18) 0.0193(19) 0.0227(19) 0.0026(13) -0.0002(13) 0.0062(15)
    C9 0.0203(18) 0.0215(19) 0.0196(18) 0.0010(14) 0.0008(13) 0.0108(15)
    C10 0.028(2) 0.027(2) 0.0194(19) 0.0045(15) 0.0058(14) 0.0115(16)
    C11 0.025(2) 0.033(2) 0.022(2) -0.0002(16) -0.0011(14) 0.0046(17)
    C12 0.0183(17) 0.0188(18) 0.0178(18) 0.0052(13) 0.0022(12) 0.0098(15)
    C13 0.0250(19) 0.0174(19) 0.0178(18) -0.0001(14) 0.0005(14) 0.0050(15)
    C14 0.027(2) 0.0180(19) 0.024(2) 0.0019(14) 0.0023(14) 0.0117(16)
    C15 0.0186(18) 0.0202(19) 0.0214(19) 0.0046(13) 0.0037(13) 0.0124(15)
    C16 0.0230(19) 0.022(2) 0.0161(18) 0.0034(14) -0.0002(13) 0.0071(15)
    C17 0.0179(17) 0.0230(19) 0.0156(17) 0.0019(13) 0.0019(12) 0.0093(15)
    C18 0.031(2) 0.029(2) 0.025(2) 0.0021(16) 0.0009(15) 0.0173(17)
    C19 0.029(2) 0.026(2) 0.0151(18) -0.0032(15) -0.0022(14) 0.0086(16)
    C20 0.0164(17) 0.0178(18) 0.0158(17) 0.0020(13) 0.0018(12) 0.0085(14)
    C21 0.0177(17) 0.0222(19) 0.0159(17) -0.0002(13) -0.0010(12) 0.0104(15)
    C22 0.0220(18) 0.0214(19) 0.0141(17) 0.0015(14) 0.0001(13) 0.0053(15)
    C23 0.0172(17) 0.0188(18) 0.0214(19) 0.0019(13) 0.0044(13) 0.0090(15)
    C24 0.0242(19) 0.022(2) 0.0166(18) 0.0059(14) 0.0041(13) 0.0098(15)
    C25 0.0191(18) 0.0208(19) 0.0175(18) 0.0030(13) 0.0026(13) 0.0088(15)
    C26 0.041(2) 0.020(2) 0.026(2) 0.0015(16) 0.0005(16) 0.0093(17)
    C27 0.0255(19) 0.025(2) 0.0186(18) 0.0052(15) 0.0018(14) 0.0091(16)
    C28 0.0168(17) 0.0217(19) 0.0164(17) -0.0005(13) 0.0011(12) 0.0114(15)
    C29 0.0163(17) 0.0191(18) 0.0134(17) -0.0006(13) -0.0007(12) 0.0087(14)
    C30 0.0173(17) 0.0181(18) 0.0140(17) -0.0005(13) 0.0007(12) 0.0076(14)
    C31 0.0192(17) 0.0186(18) 0.0145(17) 0.0020(13) -0.0002(12) 0.0074(14)
    C32 0.0185(18) 0.0213(19) 0.0194(18) 0.0014(14) -0.0018(13) 0.0107(15)
    C33 0.0227(19) 0.025(2) 0.0186(18) 0.0003(14) 0.0018(13) 0.0119(16)
    C34 0.0203(18) 0.024(2) 0.0162(18) 0.0029(14) 0.0016(13) 0.0062(15)
    C35 0.0260(19) 0.0165(18) 0.0218(19) 0.0002(14) 0.0017(14) 0.0077(15)
    C36 0.0244(19) 0.023(2) 0.0164(18) 0.0019(14) 0.0041(13) 0.0095(15)
    C37 0.0251(19) 0.023(2) 0.0220(19) -0.0058(15) 0.0020(14) 0.0099(16)
    C38 0.032(2) 0.031(2) 0.0171(19) 0.0004(16) 0.0031(15) 0.0059(17)
    C39 0.0180(17) 0.0158(17) 0.0152(17) 0.0017(13) 0.0035(12) 0.0082(14)
    C40 0.0199(18) 0.0210(19) 0.0159(17) 0.0017(14) 0.0016(13) 0.0081(15)
    C41 0.0218(18) 0.0171(18) 0.0205(18) -0.0005(13) 0.0020(13) 0.0087(15)
    C42 0.0193(18) 0.0208(19) 0.0223(19) 0.0045(13) 0.0060(13) 0.0131(16)
    C43 0.0181(17) 0.027(2) 0.0188(18) 0.0031(14) 0.0032(13) 0.0139(16)
    C44 0.0180(17) 0.0181(18) 0.0185(18) -0.0002(13) 0.0035(13) 0.0087(15)
    C45 0.0266(19) 0.0191(19) 0.025(2) 0.0012(14) 0.0038(14) 0.0139(16)
    C46 0.029(2) 0.023(2) 0.0215(19) -0.0018(15) -0.0043(14) 0.0097(16)
    C47 0.0156(17) 0.0231(19) 0.0147(17) 0.0012(13) 0.0005(12) 0.0108(15)
    C48 0.0187(18) 0.0224(19) 0.0206(19) -0.0007(14) -0.0021(13) 0.0105(15)
    C49 0.0213(18) 0.0219(19) 0.0188(18) 0.0044(14) 0.0003(13) 0.0076(15)
    C50 0.0208(18) 0.0185(18) 0.0229(19) -0.0013(14) -0.0022(13) 0.0103(16)
    C51 0.0234(19) 0.0200(19) 0.0227(19) 0.0000(14) 0.0022(14) 0.0144(16)
    C52 0.0187(18) 0.0202(18) 0.0150(17) 0.0001(13) 0.0007(13) 0.0086(15)
    C53 0.0214(19) 0.026(2) 0.0218(19) 0.0024(14) 0.0015(14) 0.0117(16)
    C54 0.038(2) 0.018(2) 0.026(2) 0.0004(16) 0.0031(16) 0.0110(17)
loop_
    _geom_bond_atom_site_label_1
    _geom_bond_atom_site_label_2
    _geom_bond_site_symmetry_2
    _geom_bond_distance
    _geom_bond_publ_flag
    N1 C3 . 1.345(4) ?
    N1 C1 . 1.346(4) ?
    N2 C2 . 1.341(4) ?
    N2 C1 . 1.343(4) ?
    N3 C2 . 1.344(4) ?
    N3 C3 . 1.347(4) ?
    N4 C28 . 1.338(4) ?
    N4 C29 . 1.338(4) ?
    N5 C30 . 1.344(4) ?
    N5 C29 . 1.350(4) ?
    N6 C30 . 1.337(4) ?
    N6 C28 . 1.347(4) ?
    C1 C4 . 1.483(5) ?
    C2 C12 . 1.487(5) ?
    C3 C20 . 1.484(5) ?
    C4 C9 . 1.403(5) ?
    C4 C5 . 1.412(5) ?
    C5 C6 . 1.399(5) ?
    C5 C10 . 1.513(5) ?
    C6 C7 . 1.391(5) ?
    C6 H6 . 0.9500 ?
    C7 C8 . 1.397(5) ?
    C7 C11 . 1.506(5) ?
    C8 C9 . 1.383(5) ?
    C8 H8 . 0.9500 ?
    C9 H9 . 0.9500 ?
    C10 H10A . 0.9800 ?
    C10 H10B . 0.9800 ?
    C10 H10C . 0.9800 ?
    C11 H11A . 0.9800 ?
    C11 H11B . 0.9800 ?
    C11 H11C . 0.9800 ?
    C12 C13 . 1.398(4) ?
    C12 C17 . 1.408(4) ?
    C13 C14 . 1.392(5) ?
    C13 H13 . 0.9500 ?
    C14 C15 . 1.388(5) ?
    C14 H14 . 0.9500 ?
    C15 C16 . 1.393(5) ?
    C15 C18 . 1.506(5) ?
    C16 C17 . 1.398(5) ?
    C16 H16 . 0.9500 ?
    C17 C19 . 1.513(5) ?
    C18 H18A . 0.9800 ?
    C18 H18B . 0.9800 ?
    C18 H18C . 0.9800 ?
    C19 H19A . 0.9800 ?
    C19 H19B . 0.9800 ?
    C19 H19C . 0.9800 ?
    C20 C21 . 1.402(4) ?
    C20 C25 . 1.411(5) ?
    C21 C22 . 1.389(5) ?
    C21 H21 . 0.9500 ?
    C22 C23 . 1.401(5) ?
    C22 H22 . 0.9500 ?
    C23 C24 . 1.386(5) ?
    C23 C26 . 1.515(5) ?
    C24 C25 . 1.404(5) ?
    C24 H24 . 0.9500 ?
    C25 C27 . 1.514(4) ?
    C26 H26A . 0.9800 ?
    C26 H26B . 0.9800 ?
    C26 H26C . 0.9800 ?
    C27 H27A . 0.9800 ?
    C27 H27B . 0.9800 ?
    C27 H27C . 0.9800 ?
    C28 C31 . 1.483(5) ?
    C29 C47 . 1.478(5) ?
    C30 C39 . 1.489(4) ?
    C31 C36 . 1.398(5) ?
    C31 C32 . 1.415(4) ?
    C32 C33 . 1.403(5) ?
    C32 C37 . 1.512(4) ?
    C33 C34 . 1.394(5) ?
    C33 H33 . 0.9500 ?
    C34 C35 . 1.395(5) ?
    C34 C38 . 1.504(5) ?
    C35 C36 . 1.390(5) ?
    C35 H35 . 0.9500 ?
    C36 H36 . 0.9500 ?
    C37 H37A . 0.9800 ?
    C37 H37B . 0.9800 ?
    C37 H37C . 0.9800 ?
    C38 H38A . 0.9800 ?
    C38 H38B . 0.9800 ?
    C38 H38C . 0.9800 ?
    C39 C44 . 1.399(4) ?
    C39 C40 . 1.403(4) ?
    C40 C41 . 1.388(5) ?
    C40 H40 . 0.9500 ?
    C41 C42 . 1.389(5) ?
    C41 H41 . 0.9500 ?
    C42 C43 . 1.388(5) ?
    C42 C45 . 1.514(4) ?
    C43 C44 . 1.399(4) ?
    C43 H43 . 0.9500 ?
    C44 C46 . 1.519(4) ?
    C45 H45A . 0.9800 ?
    C45 H45B . 0.9800 ?
    C45 H45C . 0.9800 ?
    C46 H46A . 0.9800 ?
    C46 H46B . 0.9800 ?
    C46 H46C . 0.9800 ?
    C47 C48 . 1.405(5) ?
    C47 C52 . 1.409(4) ?
    C48 C49 . 1.403(5) ?
    C48 C53 . 1.519(5) ?
    C49 C50 . 1.387(5) ?
    C49 H49 . 0.9500 ?
    C50 C51 . 1.399(5) ?
    C50 C54 . 1.510(5) ?
    C51 C52 . 1.379(5) ?
    C51 H51 . 0.9500 ?
    C52 H52 . 0.9500 ?
    C53 H53A . 0.9800 ?
    C53 H53B . 0.9800 ?
    C53 H53C . 0.9800 ?
    C54 H54A . 0.9800 ?
    C54 H54B . 0.9800 ?
    C54 H54C . 0.9800 ?
loop_
    _geom_angle_atom_site_label_1
    _geom_angle_atom_site_label_2
    _geom_angle_atom_site_label_3
    _geom_angle_site_symmetry_1
    _geom_angle_site_symmetry_3
    _geom_angle
    _geom_angle_publ_flag
    C3 N1 C1 . . 115.2(3) ?
    C2 N2 C1 . . 115.5(3) ?
    C2 N3 C3 . . 115.6(3) ?
    C28 N4 C29 . . 116.5(3) ?
    C30 N5 C29 . . 114.8(3) ?
    C30 N6 C28 . . 115.1(3) ?
    N2 C1 N1 . . 124.8(3) ?
    N2 C1 C4 . . 116.5(3) ?
    N1 C1 C4 . . 118.7(3) ?
    N2 C2 N3 . . 124.4(3) ?
    N2 C2 C12 . . 117.3(3) ?
    N3 C2 C12 . . 118.1(3) ?
    N1 C3 N3 . . 124.5(3) ?
    N1 C3 C20 . . 119.3(3) ?
    N3 C3 C20 . . 116.2(3) ?
    C9 C4 C5 . . 119.2(3) ?
    C9 C4 C1 . . 117.0(3) ?
    C5 C4 C1 . . 123.7(3) ?
    C6 C5 C4 . . 117.8(3) ?
    C6 C5 C10 . . 117.1(3) ?
    C4 C5 C10 . . 125.1(3) ?
    C7 C6 C5 . . 123.0(3) ?
    C7 C6 H6 . . 118.5 ?
    C5 C6 H6 . . 118.5 ?
    C6 C7 C8 . . 118.5(3) ?
    C6 C7 C11 . . 120.8(3) ?
    C8 C7 C11 . . 120.7(3) ?
    C9 C8 C7 . . 119.9(3) ?
    C9 C8 H8 . . 120.1 ?
    C7 C8 H8 . . 120.1 ?
    C8 C9 C4 . . 121.6(3) ?
    C8 C9 H9 . . 119.2 ?
    C4 C9 H9 . . 119.2 ?
    C5 C10 H10A . . 109.5 ?
    C5 C10 H10B . . 109.5 ?
    H10A C10 H10B . . 109.5 ?
    C5 C10 H10C . . 109.5 ?
    H10A C10 H10C . . 109.5 ?
    H10B C10 H10C . . 109.5 ?
    C7 C11 H11A . . 109.5 ?
    C7 C11 H11B . . 109.5 ?
    H11A C11 H11B . . 109.5 ?
    C7 C11 H11C . . 109.5 ?
    H11A C11 H11C . . 109.5 ?
    H11B C11 H11C . . 109.5 ?
    C13 C12 C17 . . 119.1(3) ?
    C13 C12 C2 . . 116.9(3) ?
    C17 C12 C2 . . 123.9(3) ?
    C14 C13 C12 . . 121.4(3) ?
    C14 C13 H13 . . 119.3 ?
    C12 C13 H13 . . 119.3 ?
    C15 C14 C13 . . 120.3(3) ?
    C15 C14 H14 . . 119.9 ?
    C13 C14 H14 . . 119.8 ?
    C14 C15 C16 . . 117.8(3) ?
    C14 C15 C18 . . 121.1(3) ?
    C16 C15 C18 . . 121.1(3) ?
    C15 C16 C17 . . 123.4(3) ?
    C15 C16 H16 . . 118.3 ?
    C17 C16 H16 . . 118.3 ?
    C16 C17 C12 . . 117.8(3) ?
    C16 C17 C19 . . 117.6(3) ?
    C12 C17 C19 . . 124.6(3) ?
    C15 C18 H18A . . 109.5 ?
    C15 C18 H18B . . 109.5 ?
    H18A C18 H18B . . 109.5 ?
    C15 C18 H18C . . 109.5 ?
    H18A C18 H18C . . 109.5 ?
    H18B C18 H18C . . 109.5 ?
    C17 C19 H19A . . 109.5 ?
    C17 C19 H19B . . 109.5 ?
    H19A C19 H19B . . 109.5 ?
    C17 C19 H19C . . 109.5 ?
    H19A C19 H19C . . 109.5 ?
    H19B C19 H19C . . 109.5 ?
    C21 C20 C25 . . 118.8(3) ?
    C21 C20 C3 . . 117.1(3) ?
    C25 C20 C3 . . 124.0(3) ?
    C22 C21 C20 . . 122.1(3) ?
    C22 C21 H21 . . 119.0 ?
    C20 C21 H21 . . 119.0 ?
    C21 C22 C23 . . 119.7(3) ?
    C21 C22 H22 . . 120.2 ?
    C23 C22 H22 . . 120.2 ?
    C24 C23 C22 . . 118.2(3) ?
    C24 C23 C26 . . 121.6(3) ?
    C22 C23 C26 . . 120.2(3) ?
    C23 C24 C25 . . 123.4(3) ?
    C23 C24 H24 . . 118.3 ?
    C25 C24 H24 . . 118.3 ?
    C24 C25 C20 . . 117.8(3) ?
    C24 C25 C27 . . 116.9(3) ?
    C20 C25 C27 . . 125.3(3) ?
    C23 C26 H26A . . 109.5 ?
    C23 C26 H26B . . 109.5 ?
    H26A C26 H26B . . 109.5 ?
    C23 C26 H26C . . 109.5 ?
    H26A C26 H26C . . 109.5 ?
    H26B C26 H26C . . 109.5 ?
    C25 C27 H27A . . 109.5 ?
    C25 C27 H27B . . 109.5 ?
    H27A C27 H27B . . 109.5 ?
    C25 C27 H27C . . 109.5 ?
    H27A C27 H27C . . 109.5 ?
    H27B C27 H27C . . 109.5 ?
    N4 C28 N6 . . 124.0(3) ?
    N4 C28 C31 . . 118.2(3) ?
    N6 C28 C31 . . 117.6(3) ?
    N4 C29 N5 . . 124.0(3) ?
    N4 C29 C47 . . 116.9(3) ?
    N5 C29 C47 . . 119.1(3) ?
    N6 C30 N5 . . 125.5(3) ?
    N6 C30 C39 . . 117.2(3) ?
    N5 C30 C39 . . 117.3(3) ?
    C36 C31 C32 . . 118.8(3) ?
    C36 C31 C28 . . 117.5(3) ?
    C32 C31 C28 . . 123.6(3) ?
    C33 C32 C31 . . 117.9(3) ?
    C33 C32 C37 . . 117.3(3) ?
    C31 C32 C37 . . 124.7(3) ?
    C34 C33 C32 . . 123.0(3) ?
    C34 C33 H33 . . 118.5 ?
    C32 C33 H33 . . 118.5 ?
    C33 C34 C35 . . 118.2(3) ?
    C33 C34 C38 . . 120.8(3) ?
    C35 C34 C38 . . 121.0(3) ?
    C36 C35 C34 . . 119.9(3) ?
    C36 C35 H35 . . 120.0 ?
    C34 C35 H35 . . 120.0 ?
    C35 C36 C31 . . 122.0(3) ?
    C35 C36 H36 . . 119.0 ?
    C31 C36 H36 . . 119.0 ?
    C32 C37 H37A . . 109.5 ?
    C32 C37 H37B . . 109.5 ?
    H37A C37 H37B . . 109.5 ?
    C32 C37 H37C . . 109.5 ?
    H37A C37 H37C . . 109.5 ?
    H37B C37 H37C . . 109.5 ?
    C34 C38 H38A . . 109.5 ?
    C34 C38 H38B . . 109.5 ?
    H38A C38 H38B . . 109.5 ?
    C34 C38 H38C . . 109.5 ?
    H38A C38 H38C . . 109.5 ?
    H38B C38 H38C . . 109.5 ?
    C44 C39 C40 . . 118.9(3) ?
    C44 C39 C30 . . 124.6(3) ?
    C40 C39 C30 . . 116.5(3) ?
    C41 C40 C39 . . 121.5(3) ?
    C41 C40 H40 . . 119.3 ?
    C39 C40 H40 . . 119.3 ?
    C40 C41 C42 . . 120.0(3) ?
    C40 C41 H41 . . 120.0 ?
    C42 C41 H41 . . 120.0 ?
    C43 C42 C41 . . 118.4(3) ?
    C43 C42 C45 . . 120.4(3) ?
    C41 C42 C45 . . 121.2(3) ?
    C42 C43 C44 . . 122.7(3) ?
    C42 C43 H43 . . 118.6 ?
    C44 C43 H43 . . 118.6 ?
    C39 C44 C43 . . 118.4(3) ?
    C39 C44 C46 . . 124.8(3) ?
    C43 C44 C46 . . 116.8(3) ?
    C42 C45 H45A . . 109.5 ?
    C42 C45 H45B . . 109.5 ?
    H45A C45 H45B . . 109.5 ?
    C42 C45 H45C . . 109.5 ?
    H45A C45 H45C . . 109.5 ?
    H45B C45 H45C . . 109.5 ?
    C44 C46 H46A . . 109.5 ?
    C44 C46 H46B . . 109.5 ?
    H46A C46 H46B . . 109.5 ?
    C44 C46 H46C . . 109.5 ?
    H46A C46 H46C . . 109.5 ?
    H46B C46 H46C . . 109.5 ?
    C48 C47 C52 . . 118.8(3) ?
    C48 C47 C29 . . 124.5(3) ?
    C52 C47 C29 . . 116.7(3) ?
    C49 C48 C47 . . 118.0(3) ?
    C49 C48 C53 . . 116.8(3) ?
    C47 C48 C53 . . 125.1(3) ?
    C50 C49 C48 . . 123.4(3) ?
    C50 C49 H49 . . 118.3 ?
    C48 C49 H49 . . 118.3 ?
    C49 C50 C51 . . 117.6(3) ?
    C49 C50 C54 . . 121.5(3) ?
    C51 C50 C54 . . 121.0(3) ?
    C52 C51 C50 . . 120.6(3) ?
    C52 C51 H51 . . 119.7 ?
    C50 C51 H51 . . 119.7 ?
    C51 C52 C47 . . 121.5(3) ?
    C51 C52 H52 . . 119.2 ?
    C47 C52 H52 . . 119.2 ?
    C48 C53 H53A . . 109.5 ?
    C48 C53 H53B . . 109.5 ?
    H53A C53 H53B . . 109.5 ?
    C48 C53 H53C . . 109.5 ?
    H53A C53 H53C . . 109.5 ?
    H53B C53 H53C . . 109.5 ?
    C50 C54 H54A . . 109.5 ?
    C50 C54 H54B . . 109.5 ?
    H54A C54 H54B . . 109.5 ?
    C50 C54 H54C . . 109.5 ?
    H54A C54 H54C . . 109.5 ?
    H54B C54 H54C . . 109.5 ?
loop_
    _geom_torsion_atom_site_label_1
    _geom_torsion_atom_site_label_2
    _geom_torsion_atom_site_label_3
    _geom_torsion_atom_site_label_4
    _geom_torsion_site_symmetry_1
    _geom_torsion_site_symmetry_2
    _geom_torsion_site_symmetry_3
    _geom_torsion_site_symmetry_4
    _geom_torsion
    _geom_torsion_publ_flag
    C2 N2 C1 N1 . . . . -1.1(5) ?
    C2 N2 C1 C4 . . . . -178.3(3) ?
    C3 N1 C1 N2 . . . . 1.7(5) ?
    C3 N1 C1 C4 . . . . 178.9(3) ?
    C1 N2 C2 N3 . . . . -0.9(5) ?
    C1 N2 C2 C12 . . . . 175.1(3) ?
    C3 N3 C2 N2 . . . . 1.9(5) ?
    C3 N3 C2 C12 . . . . -174.0(3) ?
    C1 N1 C3 N3 . . . . -0.5(5) ?
    C1 N1 C3 C20 . . . . 178.5(3) ?
    C2 N3 C3 N1 . . . . -1.1(5) ?
    C2 N3 C3 C20 . . . . 179.8(3) ?
    N2 C1 C4 C9 . . . . 28.5(4) ?
    N1 C1 C4 C9 . . . . -148.9(3) ?
    N2 C1 C4 C5 . . . . -151.8(3) ?
    N1 C1 C4 C5 . . . . 30.8(5) ?
    C9 C4 C5 C6 . . . . 2.2(5) ?
    C1 C4 C5 C6 . . . . -177.5(3) ?
    C9 C4 C5 C10 . . . . -175.7(3) ?
    C1 C4 C5 C10 . . . . 4.6(5) ?
    C4 C5 C6 C7 . . . . -0.2(5) ?
    C10 C5 C6 C7 . . . . 177.9(3) ?
    C5 C6 C7 C8 . . . . -1.8(5) ?
    C5 C6 C7 C11 . . . . 176.8(3) ?
    C6 C7 C8 C9 . . . . 1.7(5) ?
    C11 C7 C8 C9 . . . . -176.8(3) ?
    C7 C8 C9 C4 . . . . 0.3(5) ?
    C5 C4 C9 C8 . . . . -2.3(5) ?
    C1 C4 C9 C8 . . . . 177.5(3) ?
    N2 C2 C12 C13 . . . . -23.1(4) ?
    N3 C2 C12 C13 . . . . 153.1(3) ?
    N2 C2 C12 C17 . . . . 160.4(3) ?
    N3 C2 C12 C17 . . . . -23.3(5) ?
    C17 C12 C13 C14 . . . . 3.9(5) ?
    C2 C12 C13 C14 . . . . -172.8(3) ?
    C12 C13 C14 C15 . . . . -0.7(5) ?
    C13 C14 C15 C16 . . . . -2.6(5) ?
    C13 C14 C15 C18 . . . . 177.5(3) ?
    C14 C15 C16 C17 . . . . 2.8(5) ?
    C18 C15 C16 C17 . . . . -177.4(3) ?
    C15 C16 C17 C12 . . . . 0.4(5) ?
    C15 C16 C17 C19 . . . . -177.7(3) ?
    C13 C12 C17 C16 . . . . -3.6(5) ?
    C2 C12 C17 C16 . . . . 172.7(3) ?
    C13 C12 C17 C19 . . . . 174.3(3) ?
    C2 C12 C17 C19 . . . . -9.3(5) ?
    N1 C3 C20 C21 . . . . -158.5(3) ?
    N3 C3 C20 C21 . . . . 20.7(4) ?
    N1 C3 C20 C25 . . . . 20.3(5) ?
    N3 C3 C20 C25 . . . . -160.5(3) ?
    C25 C20 C21 C22 . . . . -1.6(5) ?
    C3 C20 C21 C22 . . . . 177.2(3) ?
    C20 C21 C22 C23 . . . . -0.1(5) ?
    C21 C22 C23 C24 . . . . 1.5(5) ?
    C21 C22 C23 C26 . . . . -177.2(3) ?
    C22 C23 C24 C25 . . . . -1.2(5) ?
    C26 C23 C24 C25 . . . . 177.5(3) ?
    C23 C24 C25 C20 . . . . -0.6(5) ?
    C23 C24 C25 C27 . . . . 177.4(3) ?
    C21 C20 C25 C24 . . . . 1.9(5) ?
    C3 C20 C25 C24 . . . . -176.9(3) ?
    C21 C20 C25 C27 . . . . -175.8(3) ?
    C3 C20 C25 C27 . . . . 5.4(5) ?
    C29 N4 C28 N6 . . . . 1.7(5) ?
    C29 N4 C28 C31 . . . . -173.6(3) ?
    C30 N6 C28 N4 . . . . -0.6(5) ?
    C30 N6 C28 C31 . . . . 174.8(3) ?
    C28 N4 C29 N5 . . . . -1.4(5) ?
    C28 N4 C29 C47 . . . . 179.1(3) ?
    C30 N5 C29 N4 . . . . 0.0(4) ?
    C30 N5 C29 C47 . . . . 179.5(3) ?
    C28 N6 C30 N5 . . . . -1.0(5) ?
    C28 N6 C30 C39 . . . . -178.4(3) ?
    C29 N5 C30 N6 . . . . 1.2(5) ?
    C29 N5 C30 C39 . . . . 178.6(3) ?
    N4 C28 C31 C36 . . . . 154.1(3) ?
    N6 C28 C31 C36 . . . . -21.6(5) ?
    N4 C28 C31 C32 . . . . -21.5(5) ?
    N6 C28 C31 C32 . . . . 162.8(3) ?
    C36 C31 C32 C33 . . . . -4.2(5) ?
    C28 C31 C32 C33 . . . . 171.3(3) ?
    C36 C31 C32 C37 . . . . 174.0(3) ?
    C28 C31 C32 C37 . . . . -10.5(5) ?
    C31 C32 C33 C34 . . . . 1.1(5) ?
    C37 C32 C33 C34 . . . . -177.2(3) ?
    C32 C33 C34 C35 . . . . 2.4(5) ?
    C32 C33 C34 C38 . . . . -177.3(3) ?
    C33 C34 C35 C36 . . . . -2.6(5) ?
    C38 C34 C35 C36 . . . . 177.0(3) ?
    C34 C35 C36 C31 . . . . -0.5(5) ?
    C32 C31 C36 C35 . . . . 4.0(5) ?
    C28 C31 C36 C35 . . . . -171.8(3) ?
    N6 C30 C39 C44 . . . . -151.5(3) ?
    N5 C30 C39 C44 . . . . 30.9(5) ?
    N6 C30 C39 C40 . . . . 30.1(4) ?
    N5 C30 C39 C40 . . . . -147.5(3) ?
    C44 C39 C40 C41 . . . . -3.4(5) ?
    C30 C39 C40 C41 . . . . 175.1(3) ?
    C39 C40 C41 C42 . . . . 1.2(5) ?
    C40 C41 C42 C43 . . . . 2.1(5) ?
    C40 C41 C42 C45 . . . . -175.9(3) ?
    C41 C42 C43 C44 . . . . -3.2(5) ?
    C45 C42 C43 C44 . . . . 174.8(3) ?
    C40 C39 C44 C43 . . . . 2.3(5) ?
    C30 C39 C44 C43 . . . . -176.1(3) ?
    C40 C39 C44 C46 . . . . -176.4(3) ?
    C30 C39 C44 C46 . . . . 5.2(5) ?
    C42 C43 C44 C39 . . . . 1.0(5) ?
    C42 C43 C44 C46 . . . . 179.8(3) ?
    N4 C29 C47 C48 . . . . -159.9(3) ?
    N5 C29 C47 C48 . . . . 20.6(5) ?
    N4 C29 C47 C52 . . . . 20.1(4) ?
    N5 C29 C47 C52 . . . . -159.5(3) ?
    C52 C47 C48 C49 . . . . 2.3(5) ?
    C29 C47 C48 C49 . . . . -177.7(3) ?
    C52 C47 C48 C53 . . . . -176.0(3) ?
    C29 C47 C48 C53 . . . . 3.9(5) ?
    C47 C48 C49 C50 . . . . -0.3(5) ?
    C53 C48 C49 C50 . . . . 178.2(3) ?
    C48 C49 C50 C51 . . . . -1.7(5) ?
    C48 C49 C50 C54 . . . . 177.3(3) ?
    C49 C50 C51 C52 . . . . 1.7(5) ?
    C54 C50 C51 C52 . . . . -177.3(3) ?
    C50 C51 C52 C47 . . . . 0.3(5) ?
    C48 C47 C52 C51 . . . . -2.4(5) ?
    C29 C47 C52 C51 . . . . 177.7(3) ?
loop_
    _geom_hbond_atom_site_label_D
    _geom_hbond_atom_site_label_H
    _geom_hbond_atom_site_label_A
    _geom_hbond_site_symmetry_A
    _geom_hbond_distance_DH
    _geom_hbond_distance_HA
    _geom_hbond_distance_DA
    _geom_hbond_angle_DHA
    C11 H11B Cg1 2_566 0.98 2.97 3.777(4) 140
    C18 H18B Cg2 2_567 0.98 2.91 3.688(4) 137
    C38 H38C Cg3 2_667 0.98 2.84 3.756(4) 155
    C45 H45B Cg4 2_666 0.98 2.77 3.596(4) 142
