# Supplementary material for: 2,4,6-Tris(2,4-dimethyl­phen­yl)-1,3,5-triazine
Source: Acta Crystallogr Sect E Struct Rep Online. 2012 Apr 21;68(Pt 5):o1463–4. doi: 10.1107/S1600536812016261 (PMC3344576; doi:10.1107/S1600536812016261)
Supplement: Supplementary file 2 [file e-68-o1463-Isup2.hkl]

# 
# h,k,l, Fc-squared, Fo-squared, sigma(Fo-squared) and status flag 
# 
data_I
_shelx_title '  P-1  20.7(3)% twin' 
_shelx_refln_list_code          4 
_shelx_F_calc_maximum      306.31 
_exptl_crystal_F_000       840.00 
_reflns_d_resolution_high  0.7674 
 
loop_ 
 _symmetry_equiv_pos_as_xyz 
 'x, y, z' 
 '-x, -y, -z' 
 
_cell_length_a     7.4663 
_cell_length_b    15.0789 
_cell_length_c    19.7266 
_cell_angle_alpha 109.016 
_cell_angle_beta   90.949 
_cell_angle_gamma  93.717 
 
_shelx_F_squared_multiplier     1.000 
 
loop_ 
 _refln_index_h 
 _refln_index_k 
 _refln_index_l 
 _refln_F_squared_calc 
 _refln_F_squared_meas 
 _refln_F_squared_sigma 
 _refln_observed_status 
   1   0   0       22.52       18.71      5.79 o 
   2   0   0    93823.15    87701.45    482.47 o 
   3   0   0       33.18       30.46      4.95 o 
   4   0   0     3798.11     4407.46    159.03 o 
   5   0   0       29.52       44.81     13.85 o 
   6   0   0      831.97     1119.95    102.13 o 
   7   0   0       67.79      502.78     78.97 o 
   8   0   0      214.12      240.19     58.24 o 
   9   0   0       58.62       24.67     25.76 o 
  -9   1   0        1.13      -44.73     44.73 o 
  -8   1   0       19.09       34.49     22.07 o 
  -7   1   0        7.19       17.96     21.40 o 
  -6   1   0      315.47      336.28     47.33 o 
  -5   1   0       30.49       25.76      6.46 o 
  -4   1   0     3564.29     4226.44     72.43 o 
  -3   1   0        4.64        4.87      4.45 o 
  -2   1   0     1653.75     1594.45     31.97 o 
  -1   1   0        1.27        1.09      2.27 o 
   1   1   0        0.62        4.87      5.12 o 
   2   1   0       37.80       11.41     10.74 o 
   3   1   0        2.94       21.82     16.70 o 
   5   1   0       26.42       26.10     19.22 o 
   6   1   0      869.98      807.51     83.67 o 
   7   1   0       36.85      -23.50     25.34 o 
   8   1   0       51.78       26.60     20.98 o 
   9   1   0       12.84       32.06     33.65 o 
  -9   2   0        2.35      -31.05     31.05 o 
  -8   2   0       47.05      130.33     51.11 o 
  -7   2   0       20.99      110.86     14.35 o 
  -6   2   0      145.59      183.37     45.15 o 
  -5   2   0       27.93       11.25      9.32 o 
  -4   2   0     7826.98     7911.24    273.59 o 
  -3   2   0       32.43       25.68      4.03 o 
  -2   2   0    78195.32    69998.10    243.04 o 
  -1   2   0        0.45        1.17      3.86 o 
   0   2   0    15082.35    14339.98    128.32 o 
   1   2   0       18.80       17.54      3.19 o 
   2   2   0      233.78      214.59     11.75 o 
   3   2   0        1.26       -0.08      3.61 o 
   4   2   0     1131.66      948.24    501.19 o 
   5   2   0       47.66       44.98     15.02 o 
   6   2   0      294.34      439.92     71.17 o 
   7   2   0       69.62       47.84     26.35 o 
   8   2   0       29.42       74.02     36.17 o 
   9   2   0       10.49       10.74     22.58 o 
  -9   3   0        2.96       20.56     17.20 o 
  -8   3   0        0.02      -20.31     21.82 o 
  -7   3   0       18.71       27.61     18.21 o 
  -6   3   0       61.61      107.34     21.15 o 
  -5   3   0        0.00       -2.69      4.03 o 
  -4   3   0     3854.29     3915.34     58.58 o 
  -3   3   0        0.05       -2.01      3.52 o 
  -2   3   0     7958.68     7342.49     91.48 o 
  -1   3   0        2.57        7.30      5.20 o 
   0   3   0       60.14      119.17     15.69 o 
   1   3   0       14.17       15.86      3.86 o 
   2   3   0     2301.51     2212.71     35.58 o 
   3   3   0        1.89        3.36      4.20 o 
   4   3   0     2177.76     3118.82    184.46 o 
   5   3   0        4.51        1.68      4.78 o 
   6   3   0       96.81      296.08     60.59 o 
   7   3   0       10.03       20.81     24.34 o 
   8   3   0        0.16       -1.93     18.30 o 
   9   3   0        5.85       47.42     37.26 o 
  -9   4   0        0.75      298.35     76.79 o 
  -8   4   0      219.25      327.22     69.74 o 
  -7   4   0       18.87        9.90      5.37 o 
  -6   4   0     1964.93     1931.90     84.01 o 
  -5   4   0        2.05        2.43      5.96 o 
  -4   4   0     4923.22     5719.34    106.25 o 
  -3   4   0        0.28        2.10      6.55 o 
  -2   4   0        0.60        4.78      5.29 o 
  -1   4   0        9.17        1.34      6.04 o 
   0   4   0     4096.54     3995.06     97.18 o 
   1   4   0       42.30       39.44      6.21 o 
   2   4   0     2415.90     2437.45     43.22 o 
   3   4   0       65.05       83.42      8.22 o 
   5   4   0       39.17       33.15      8.64 o 
   6   4   0      155.25      109.52     15.19 o 
   7   4   0        1.23       -9.40     19.05 o 
   8   4   0       97.96      152.82     50.10 o 
   9   4   0        1.67       43.47     34.41 o 
  -9   5   0        0.80       18.38     37.68 o 
  -8   5   0      108.96      121.69     43.89 o 
  -7   5   0        7.88        4.11      5.29 o 
  -6   5   0     2276.27     1408.64   1150.75 o 
  -5   5   0        1.95        8.90      8.81 o 
  -4   5   0     4565.56     4862.32    100.62 o 
  -3   5   0        1.20        7.05      4.78 o 
  -2   5   0      234.69      293.98     22.99 o 
  -1   5   0        9.47       10.24      8.14 o 
   0   5   0     1056.81     1020.33     54.89 o 
   1   5   0       57.34       62.35     14.27 o 
   2   5   0     1281.38     1406.38     36.93 o 
   3   5   0       56.11       49.60      7.64 o 
   4   5   0       67.90      129.49     15.19 o 
   5   5   0        0.53       10.41     25.68 o 
   6   5   0        1.26        3.69     30.72 o 
   7   5   0        0.26       60.76     33.74 o 
   8   5   0        1.31       53.29     36.59 o 
   9   5   0       24.68       55.72     40.28 o 
  -9   6   0        1.74       15.02     30.80 o 
  -8   6   0      248.68      229.36     59.67 o 
  -7   6   0        3.09       -0.17      5.62 o 
  -6   6   0      476.52      804.32     61.01 o 
  -5   6   0        6.61       24.25     13.93 o 
  -4   6   0      261.88       90.22    120.93 o 
  -3   6   0        7.75        5.45      5.62 o 
  -2   6   0      966.36      894.62     42.55 o 
  -1   6   0        9.73       -1.01      6.21 o 
   0   6   0    12146.02    13345.58    218.70 o 
   1   6   0       16.62       24.51      5.54 o 
   2   6   0     6096.45     6375.53     98.61 o 
   3   6   0       19.68       20.73      5.62 o 
   4   6   0      873.02     1014.79     42.88 o 
   5   6   0        4.17        3.86      6.38 o 
   6   6   0      160.43      170.36     22.24 o 
   7   6   0        5.83       -9.65     18.71 o 
   8   6   0       48.48       85.01     39.70 o 
  -9   7   0        0.27       20.39     27.53 o 
  -8   7   0      245.70      188.24     58.41 o 
  -7   7   0        0.95      329.31     42.80 o 
  -6   7   0      231.89      207.63     25.18 o 
  -5   7   0        0.17       -2.52      6.71 o 
  -4   7   0      274.13      538.20     56.65 o 
  -3   7   0        0.02       14.35     11.25 o 
  -2   7   0     2782.47     3120.67    123.45 o 
  -1   7   0       32.39       16.45     11.58 o 
   0   7   0     3405.30     4376.74     75.36 o 
   1   7   0      109.18       82.66     25.34 o 
   2   7   0     1573.68     1573.30     45.74 o 
   3   7   0        0.33        0.25      5.45 o 
   4   7   0      134.04      215.43     23.08 o 
   5   7   0        4.83        9.48      8.39 o 
   6   7   0       34.45       25.34     19.05 o 
   7   7   0       60.24       16.36     22.66 o 
   8   7   0       16.12       33.23     26.77 o 
  -9   8   0        0.03      -23.58     27.69 o 
  -8   8   0        5.08      165.24     53.12 o 
  -7   8   0        4.66        1.26     10.49 o 
  -6   8   0       34.04       51.86     14.52 o 
  -5   8   0        4.13        4.28      8.90 o 
  -4   8   0      556.48      610.20     62.35 o 
  -3   8   0        1.37        5.79      8.06 o 
  -2   8   0      785.08      856.94     68.82 o 
  -1   8   0        6.37        6.21      8.98 o 
   0   8   0     1897.64     2329.36     74.86 o 
   1   8   0        0.48       -2.94      5.62 o 
   2   8   0      211.27      189.16     17.29 o 
   3   8   0        6.87        0.00      3.94 o 
   4   8   0      189.33      281.23     30.88 o 
   5   8   0       42.73       21.90      9.82 o 
   6   8   0      450.15      428.93     65.71 o 
   7   8   0       58.57      107.09     38.18 o 
   8   8   0      306.28      391.92     73.85 o 
  -8   9   0        0.02      -22.58     22.58 o 
  -7   9   0       17.43       18.55     13.43 o 
  -6   9   0      288.10      315.30     35.00 o 
  -5   9   0        0.13       -9.57     15.44 o 
  -4   9   0      666.22      697.06     70.16 o 
  -3   9   0        4.98       -2.69     12.00 o 
  -2   9   0        1.79        6.21     12.50 o 
  -1   9   0       14.93        4.70     10.07 o 
   0   9   0      310.24      355.75     31.30 o 
   1   9   0        8.36        1.01      5.12 o 
   2   9   0      277.60      228.27     20.14 o 
   3   9   0       12.73        8.48      6.13 o 
   4   9   0        9.95       32.14      8.90 o 
   5   9   0       87.04       78.22     16.11 o 
   6   9   0       80.41      115.81     34.74 o 
   7   9   0        2.34       -5.71     17.88 o 
   8   9   0      217.46      227.43     57.99 o 
  -7  10   0       15.42       31.72     19.64 o 
  -6  10   0      359.61      344.76     59.00 o 
  -5  10   0        0.00      -10.41     16.20 o 
  -4  10   0       84.26      128.15     33.32 o 
  -3  10   0       11.53       -0.08     12.34 o 
  -2  10   0      317.66      336.19     48.93 o 
  -1  10   0        0.78       -1.68     10.07 o 
   0  10   0        7.46       20.48     13.09 o 
   1  10   0        6.07        3.11      9.23 o 
   2  10   0      104.25      104.40     19.39 o 
   3  10   0       86.06       58.58     11.25 o 
   4  10   0       15.19       15.02      7.47 o 
   5  10   0      109.25       97.43     18.04 o 
   6  10   0       66.35      111.70     37.26 o 
   7  10   0       24.28       72.59     33.57 o 
  -7  11   0        8.80       10.99     11.50 o 
  -6  11   0      461.85      510.25     71.92 o 
  -5  11   0        1.52      -19.97     19.97 o 
  -4  11   0        6.68       21.99     16.20 o 
  -3  11   0        0.23       -1.01     13.60 o 
  -2  11   0       33.08       26.77     18.97 o 
  -1  11   0        6.90        8.48      9.48 o 
   0  11   0      100.76       54.97     20.39 o 
   1  11   0        0.02       -2.60      9.57 o 
   2  11   0      866.36      719.55     48.09 o 
   3  11   0        3.85       -2.01      8.98 o 
   4  11   0       97.65       68.73     16.20 o 
   5  11   0       31.15       21.23      7.39 o 
   6  11   0       93.02      107.92     37.93 o 
   7  11   0       20.99       36.76     26.02 o 
  -7  12   0        6.47       -5.96      8.56 o 
  -6  12   0      264.83      299.02     57.24 o 
  -5  12   0        1.01       -1.17     11.67 o 
  -4  12   0        0.45       -8.64     14.35 o 
  -3  12   0        1.33        6.04     18.46 o 
  -2  12   0      150.76      124.71     32.81 o 
  -1  12   0        0.13       -6.88     13.18 o 
   0  12   0        2.00        8.48     15.11 o 
   1  12   0      135.79      116.15     30.80 o 
   2  12   0       11.53       19.05     19.64 o 
   3  12   0      115.21       75.87     18.71 o 
   4  12   0       15.13       35.58     17.88 o 
   5  12   0        0.18       -3.36     14.52 o 
   6  12   0      140.42      177.58     45.65 o 
  -7  13   0       15.70        2.01     12.25 o 
  -6  13   0      387.69      435.64     72.34 o 
  -5  13   0        4.01      -10.15     19.39 o 
  -4  13   0      229.82      168.85     42.97 o 
  -3  13   0        0.51       18.38     22.32 o 
  -2  13   0      144.87      126.64     35.08 o 
  -1  13   0        2.66       -5.71     11.83 o 
   0  13   0     1801.33     1608.46    119.67 o 
   1  13   0       19.93        8.98     10.66 o 
   2  13   0      718.64      563.71     68.82 o 
   3  13   0       78.83       72.51     16.28 o 
   4  13   0      113.90      135.70     32.14 o 
   5  13   0       10.81       12.25     13.51 o 
   6  13   0      205.53      215.18     51.61 o 
  -6  14   0       36.80       24.25     21.82 o 
  -5  14   0        0.18       -0.92     17.46 o 
  -4  14   0      245.83      246.31     52.54 o 
  -3  14   0        0.38        3.02     12.84 o 
  -2  14   0        3.28        7.55     12.25 o 
  -1  14   0       41.94       66.89     24.76 o 
   0  14   0       10.46       28.79     21.32 o 
   1  14   0       19.90        5.87     13.26 o 
   2  14   0        0.45        4.70      9.99 o 
   3  14   0       14.38       39.86     20.23 o 
   4  14   0        4.43        7.30      9.90 o 
   5  14   0        1.64       42.97     19.64 o 
  -6  15   0       39.54       75.28     34.07 o 
  -5  15   0        2.57       36.84     28.95 o 
  -4  15   0        7.02        2.94     10.66 o 
  -3  15   0       23.39       16.45     19.89 o 
  -2  15   0      364.75      322.85     62.86 o 
  -1  15   0       49.30       76.37     30.63 o 
   0  15   0      151.65      152.66     41.12 o 
   1  15   0       20.60       26.69     17.79 o 
   2  15   0        0.92      -12.17     15.69 o 
   3  15   0        5.00       -6.88     13.43 o 
   4  15   0       29.65       15.95     15.11 o 
   5  15   0       44.36       48.76     24.76 o 
  -5  16   0        0.77       -4.53     16.53 o 
  -4  16   0       41.31       58.16     30.13 o 
  -3  16   0        0.00       -3.36     11.92 o 
  -2  16   0      127.19      148.38     44.06 o 
  -1  16   0        6.55        2.60     16.11 o 
   0  16   0       72.10      129.91     40.62 o 
   1  16   0       28.94       24.17     18.13 o 
   2  16   0        1.96       42.72     23.16 o 
   3  16   0        6.05        0.34     18.63 o 
   4  16   0       64.36       68.82     24.17 o 
  -4  17   0       53.05       85.60     38.10 o 
  -3  17   0       18.60        5.79     15.44 o 
  -2  17   0        0.94       22.91     21.99 o 
  -1  17   0        0.06       10.83     20.06 o 
   0  17   0       55.83       78.38     30.21 o 
   1  17   0       11.55       26.60     13.60 o 
   2  17   0        3.95      -20.98     20.98 o 
   3  17   0        0.30        4.20     13.68 o 
  -3  18   0       15.34      -23.75     23.75 o 
  -2  18   0       62.90       83.00     34.16 o 
  -1  18   0        2.72       18.88     19.97 o 
   0  18   0       25.70      113.88     40.45 o 
   1  18   0       27.35       49.93     27.69 o 
  -2 -18   1       14.92       33.49     20.65 o 
  -1 -18   1       43.61       77.71     35.58 o 
   0 -18   1        1.18       25.18     25.01 o 
   1 -18   1       12.32       11.83     13.43 o 
   2 -18   1        0.18      -12.08     17.54 o 
   3 -18   1       46.16       34.32     28.62 o 
  -3 -17   1       39.04       71.33     30.63 o 
  -2 -17   1        4.87       -1.85     10.91 o 
  -1 -17   1       30.99       10.07     10.41 o 
   0 -17   1       75.26       76.20     28.95 o 
   1 -17   1        6.16        5.20     16.95 o 
   2 -17   1        0.06        6.80     14.52 o 
   3 -17   1        0.28      -21.82     21.82 o 
   4 -17   1        5.06        3.86     16.45 o 
  -4 -16   1       68.58       80.90     28.28 o 
  -3 -16   1        1.74        2.18     10.57 o 
  -2 -16   1        6.98       34.41     19.97 o 
  -1 -16   1        2.52       23.50     22.66 o 
   0 -16   1       30.62       26.10     19.22 o 
   1 -16   1      128.76      120.85     38.94 o 
   2 -16   1      143.86      211.99     53.04 o 
   3 -16   1       44.36       59.92     31.05 o 
   4 -16   1       52.84       29.62     18.55 o 
   5 -16   1        4.18        7.80     19.05 o 
  -5 -15   1       40.25       68.40     29.04 o 
  -4 -15   1        9.93        8.22     31.89 o 
  -3 -15   1      128.62      133.94     37.68 o 
  -2 -15   1       83.25       58.41     26.86 o 
  -1 -15   1       55.82       35.16     22.16 o 
   0 -15   1       60.03       44.31     20.81 o 
   1 -15   1       17.68       56.40     25.51 o 
   2 -15   1       20.86       33.99     22.91 o 
   3 -15   1      112.82      104.15     33.82 o 
   4 -15   1       19.73       27.86     20.14 o 
   5 -15   1      127.38      164.32     47.75 o 
   6 -15   1        0.01       -0.76     15.86 o 
  -5 -14   1       51.62       31.05     16.87 o 
  -4 -14   1       59.54       51.53     15.69 o 
  -3 -14   1      229.76      165.41     39.61 o 
  -2 -14   1       70.30       54.47     25.34 o 
  -1 -14   1      834.73      735.84     83.50 o 
   0 -14   1       77.21       62.02     25.34 o 
   1 -14   1      735.04      600.72     77.38 o 
   2 -14   1       67.71      125.55     40.87 o 
   3 -14   1      203.09      206.37     49.85 o 
   4 -14   1        2.47       12.42     11.67 o 
   5 -14   1       41.15       10.83     17.29 o 
   6 -14   1        8.26       13.34     13.76 o 
   7 -14   1       31.06        9.48     11.67 o 
  -6 -13   1        9.78       26.10     22.41 o 
  -5 -13   1        0.28       33.99     12.76 o 
  -4 -13   1        3.69        2.01      6.29 o 
  -3 -13   1      179.61      142.08     23.92 o 
  -2 -13   1      551.96      417.26     58.24 o 
  -1 -13   1      310.33      296.67     51.03 o 
   0 -13   1      262.35      262.76     48.17 o 
   1 -13   1      106.76       93.15     33.49 o 
   2 -13   1       69.20       63.78     23.58 o 
   3 -13   1        5.04        6.97     11.92 o 
   4 -13   1        1.09       10.99     12.76 o 
   5 -13   1      209.12      212.66     48.00 o 
   6 -13   1        4.79       -2.77     12.67 o 
   7 -13   1      245.98      240.10     36.76 o 
  -7 -12   1        6.16      -22.58     22.99 o 
  -6 -12   1      108.85      101.04     38.60 o 
  -5 -12   1       43.46       57.40     17.04 o 
  -4 -12   1       24.17       39.86     13.68 o 
  -3 -12   1      160.04      110.95     20.48 o 
  -2 -12   1        2.33       -2.43     14.60 o 
  -1 -12   1      265.62      190.67     38.60 o 
   0 -12   1        6.27       -4.70     14.43 o 
   1 -12   1      120.21      117.58     33.07 o 
   2 -12   1       89.44      101.80     30.63 o 
   3 -12   1      157.44      125.88     33.65 o 
   4 -12   1       46.63       47.25     26.02 o 
   5 -12   1      371.85      452.51     68.23 o 
   6 -12   1       11.49       -1.68     10.24 o 
   7 -12   1      260.20      263.27     37.93 o 
  -7 -11   1       30.94       34.07     27.36 o 
  -6 -11   1      123.52       81.07     29.54 o 
  -5 -11   1      111.59      129.16     22.32 o 
  -4 -11   1      753.56      687.66     48.84 o 
  -3 -11   1       82.45       61.18     14.69 o 
  -2 -11   1      260.97      196.13     24.76 o 
  -1 -11   1      159.10      182.53     36.25 o 
   0 -11   1       14.10       -5.37     13.85 o 
   1 -11   1       88.83      100.37     27.86 o 
   2 -11   1       21.18       10.15     10.15 o 
   3 -11   1       68.52       57.82     23.16 o 
   4 -11   1        5.88       23.83     17.71 o 
   5 -11   1      157.65      141.49     36.25 o 
   6 -11   1        2.59       21.06     19.89 o 
   7 -11   1       11.69        8.64     10.24 o 
  -7 -10   1      332.97      333.59     63.87 o 
  -6 -10   1       23.13       37.18     28.20 o 
  -5 -10   1      339.35      301.37     31.14 o 
  -4 -10   1      116.12      112.37     19.05 o 
  -3 -10   1      160.92      128.15     16.36 o 
  -2 -10   1        3.77       -7.64      7.64 o 
  -1 -10   1        9.28        7.22      7.22 o 
   0 -10   1       12.64        9.40     12.76 o 
   1 -10   1      147.84      174.56     33.82 o 
   2 -10   1        6.77        4.20      8.81 o 
   3 -10   1       45.50       58.07     21.32 o 
   4 -10   1        2.72       -2.52     11.50 o 
   5 -10   1      256.94      283.16     48.17 o 
   6 -10   1        3.06       -5.54     11.83 o 
   7 -10   1      148.31      137.30     24.76 o 
  -8  -9   1      160.81      116.82     44.73 o 
  -7  -9   1      599.89      532.83     77.54 o 
  -6  -9   1      321.75      273.84     55.39 o 
  -5  -9   1      225.69      221.39     25.09 o 
  -4  -9   1       64.53       61.52     11.41 o 
  -3  -9   1        1.34        2.43      4.70 o 
  -2  -9   1       13.47       27.02      7.64 o 
  -1  -9   1      103.62      135.37     16.62 o 
   0  -9   1        5.57        3.44      6.04 o 
   1  -9   1      995.81      897.72     72.59 o 
   2  -9   1       39.29       25.85     11.67 o 
   3  -9   1       22.08       11.83     13.01 o 
   4  -9   1       37.78       33.57     16.45 o 
   5  -9   1      344.06      329.82     50.02 o 
   6  -9   1       57.71       58.24     22.32 o 
   7  -9   1      100.83      120.51     22.16 o 
   8  -9   1       21.36       89.55     34.49 o 
  -8  -8   1      151.91      128.32     45.07 o 
  -7  -8   1       47.86       78.30     34.41 o 
  -6  -8   1      233.25      247.91     27.19 o 
  -5  -8   1      117.93      148.63     19.55 o 
  -4  -8   1        3.28       -4.28      6.21 o 
  -3  -8   1       37.14       53.88      9.57 o 
  -2  -8   1       63.26       52.03     10.41 o 
  -1  -8   1     1065.56     1071.27     39.61 o 
   0  -8   1      327.51      368.51     30.30 o 
   1  -8   1      793.58     1003.80     74.36 o 
   2  -8   1      139.72      140.15     28.70 o 
   3  -8   1      718.03      683.97     62.27 o 
   4  -8   1        0.64       -3.61      6.55 o 
   5  -8   1      425.13      548.27     60.51 o 
   6  -8   1        4.02        7.39      8.56 o 
   7  -8   1        1.96        5.87      6.97 o 
   8  -8   1        0.01        7.89     19.64 o 
   9  -8   1       12.01      -13.68     29.46 o 
  -8  -7   1       45.84       11.25     18.80 o 
  -7  -7   1       39.01        7.80     19.22 o 
  -6  -7   1        1.28       -3.78      6.80 o 
  -5  -7   1      270.50      281.98     24.25 o 
  -4  -7   1        2.14        1.43     13.34 o 
  -3  -7   1      976.24     1031.24     34.32 o 
  -2  -7   1      187.37      217.86     17.54 o 
  -1  -7   1     6915.88     7553.31    136.71 o 
   0  -7   1       89.69       95.08     20.31 o 
   1  -7   1     4105.31     4494.49    142.17 o 
   2  -7   1      327.98       68.90    169.69 o 
   3  -7   1      454.03      446.72     46.83 o 
   4  -7   1        0.61       -1.93     10.15 o 
   5  -7   1      696.83      703.94     64.37 o 
   6  -7   1      428.83      399.14     32.56 o 
   7  -7   1      385.76      361.37     41.04 o 
   8  -7   1      416.59      520.57     91.73 o 
   9  -7   1       87.73      177.83     56.23 o 
  -8  -6   1      137.87      175.15     48.76 o 
  -7  -6   1       15.89       -0.92     21.23 o 
  -6  -6   1       20.63       19.97      3.94 o 
  -5  -6   1      214.93      238.09     18.04 o 
  -4  -6   1       33.66       46.41     10.24 o 
  -3  -6   1      114.66      126.98     12.84 o 
  -2  -6   1     1391.37     1423.42     40.45 o 
  -1  -6   1       57.01      140.82     25.51 o 
   0  -6   1      953.24      962.34     57.99 o 
   1  -6   1      334.41      305.56     33.82 o 
   2  -6   1        5.07        0.25      4.62 o 
   3  -6   1       55.13       38.10      9.57 o 
   4  -6   1        0.82        7.80      6.88 o 
   5  -6   1      467.42      452.85     33.32 o 
   6  -6   1       42.02       28.45     25.51 o 
   7  -6   1       80.45       71.50     13.43 o 
   8  -6   1      298.18      206.95     56.65 o 
   9  -6   1        0.51       36.17     32.56 o 
  -9  -5   1       38.80       82.50     41.63 o 
  -8  -5   1        0.96       81.82     33.82 o 
  -7  -5   1       23.94       30.72     29.96 o 
  -6  -5   1       37.88       56.06     14.69 o 
  -5  -5   1      301.18      301.62     18.55 o 
  -4  -5   1      238.82      244.64     19.81 o 
  -3  -5   1      933.86      878.84     29.37 o 
  -2  -5   1     1116.90     1205.38     34.07 o 
  -1  -5   1      466.68      437.41     20.23 o 
   0  -5   1        0.98       -1.76      6.38 o 
   1  -5   1       23.33       14.69     10.57 o 
   2  -5   1      510.64      554.23     31.14 o 
   3  -5   1     1269.54     1244.07     47.25 o 
   4  -5   1      836.55      810.95     39.86 o 
   5  -5   1      522.92      562.37     34.41 o 
   6  -5   1      472.60      249.59    220.63 o 
   7  -5   1       23.26       17.54      5.37 o 
   8  -5   1       20.38       29.21     20.98 o 
   9  -5   1       56.99       69.91     45.65 o 
  -9  -4   1       10.48       71.59     39.19 o 
  -8  -4   1        5.24       22.24     34.66 o 
  -7  -4   1        1.07       23.08     24.42 o 
  -6  -4   1        9.66       45.40     91.64 o 
  -5  -4   1      461.47      448.65     18.88 o 
  -4  -4   1      260.03      307.91     16.62 o 
  -3  -4   1      789.13      804.32     33.07 o 
  -2  -4   1      287.91      244.30     14.10 o 
  -1  -4   1      137.03      132.43     10.49 o 
   0  -4   1      804.80      659.05     39.36 o 
   1  -4   1      131.69       91.39     15.95 o 
   2  -4   1       97.52       75.11     10.49 o 
   3  -4   1      280.15      252.27     19.22 o 
   4  -4   1      265.65      267.55     20.81 o 
   5  -4   1      367.51      375.89     20.39 o 
   6  -4   1      625.87      572.77    102.05 o 
   7  -4   1       64.97       70.33     15.44 o 
   8  -4   1       14.51      139.65     53.79 o 
   9  -4   1       82.82       79.14     40.79 o 
  -9  -3   1       36.72       41.21     29.12 o 
  -8  -3   1        4.27       59.92     40.28 o 
  -7  -3   1      127.14      148.12     42.13 o 
  -6  -3   1      543.38      618.76     73.85 o 
  -5  -3   1       46.48       30.13     11.67 o 
  -4  -3   1     1537.87     1594.20     33.32 o 
  -3  -3   1      135.57      128.82     12.17 o 
  -2  -3   1       55.72       68.31      9.90 o 
  -1  -3   1       86.80       93.49      9.90 o 
   0  -3   1       13.09       10.15      4.03 o 
   1  -3   1     5093.07     4634.89     93.24 o 
   2  -3   1      397.02      372.95     20.31 o 
   3  -3   1     1527.64     1414.27     40.70 o 
   4  -3   1        8.14        2.85      3.52 o 
   5  -3   1      324.52      359.44     27.86 o 
   6  -3   1      126.84      193.36     69.82 o 
   7  -3   1       74.96       71.59     12.92 o 
   8  -3   1       23.42       42.97     27.61 o 
   9  -3   1       29.06      -32.98     32.98 o 
  -9  -2   1      311.78      321.34     70.24 o 
  -8  -2   1        4.30       71.67     33.40 o 
  -7  -2   1     1718.55     1711.77    133.35 o 
  -6  -2   1        1.68      -20.90     22.41 o 
  -5  -2   1     2881.34     2948.88    141.66 o 
  -4  -2   1       56.93       78.05     16.11 o 
  -3  -2   1     1942.32     2039.83     35.08 o 
  -2  -2   1     1301.44     1171.39     46.49 o 
  -1  -2   1      827.63      743.39     18.04 o 
   0  -2   1      330.47      301.95     18.80 o 
   1  -2   1      267.34      346.85     24.00 o 
   2  -2   1     2006.08     1899.59     37.35 o 
   3  -2   1     2942.09     2676.55     47.84 o 
   4  -2   1     1652.15     1575.48     94.08 o 
   5  -2   1     1900.47     1820.37    105.57 o 
   6  -2   1        1.33        9.15     13.76 o 
   7  -2   1      430.28      283.49     80.31 o 
   8  -2   1       29.67       89.29     44.65 o 
   9  -2   1      114.18      166.08     54.80 o 
  -9  -1   1      165.33      174.22     52.62 o 
  -8  -1   1      416.04      454.53     75.95 o 
  -7  -1   1      521.94      470.81     71.75 o 
  -6  -1   1      631.32      644.11     73.43 o 
  -5  -1   1      797.93      770.24     27.44 o 
  -4  -1   1        0.46        1.93      2.85 o 
  -3  -1   1      796.81      667.86     54.72 o 
  -2  -1   1        6.38       -2.94      7.80 o 
  -1  -1   1     4353.50     3898.05     75.28 o 
   1  -1   1     4407.79     4117.59     53.71 o 
   2  -1   1     1776.39     1680.89     29.96 o 
   3  -1   1     1691.78     1595.21     27.86 o 
   4  -1   1      413.21      408.28     20.31 o 
   5  -1   1      738.28      689.76     79.89 o 
   6  -1   1        0.98       24.93     22.66 o 
   7  -1   1      256.78      341.57     64.79 o 
   8  -1   1      491.69      530.98     85.85 o 
   9  -1   1      109.62      161.47     56.31 o 
  -9   0   1       75.69       69.32     31.22 o 
  -8   0   1       70.45       41.96     29.54 o 
  -7   0   1      169.45      159.96     47.42 o 
  -6   0   1       63.76       84.85     19.97 o 
  -5   0   1      577.92      642.76     30.04 o 
  -4   0   1      152.70      134.86     13.09 o 
  -3   0   1      172.93      158.28      7.30 o 
  -2   0   1     6993.87     5728.82    209.39 o 
  -1   0   1      429.43      385.46     22.66 o 
   1   0   1     1013.44      855.68     33.40 o 
   2   0   1     3652.00     3420.36     96.26 o 
   3   0   1      270.24      236.91     32.31 o 
   4   0   1        4.31        5.12     14.69 o 
   5   0   1      502.53      631.27     69.24 o 
   6   0   1       93.21      153.33     40.45 o 
   7   0   1        2.02      -21.23     21.23 o 
   8   0   1      219.73      185.81     50.19 o 
   9   0   1        7.57      -34.83     34.83 o 
  -9   1   1      189.37      214.93     60.42 o 
  -8   1   1       17.82        4.03     19.30 o 
  -7   1   1      497.21      432.96     53.12 o 
  -6   1   1      303.89      322.68     41.88 o 
  -5   1   1     1530.25     1593.02     51.53 o 
  -4   1   1      189.81      191.09     16.70 o 
  -3   1   1     3914.60     3718.79     49.85 o 
  -2   1   1       15.26       11.83      3.27 o 
  -1   1   1     4198.66     3711.74     58.41 o 
   1   1   1     2814.99     2489.65     60.51 o 
   2   1   1      994.40      833.69     48.93 o 
   3   1   1     1236.65     1341.34     74.44 o 
   4   1   1      778.52      856.35     69.32 o 
   5   1   1     1243.05     1263.71     95.42 o 
   6   1   1     1213.86     1170.14    102.30 o 
   7   1   1      836.76      870.03     96.93 o 
   8   1   1      380.46      344.34     64.54 o 
   9   1   1      316.74      319.24     71.00 o 
  -9   2   1       53.87       11.75     21.57 o 
  -8   2   1       45.12       68.06     38.94 o 
  -7   2   1      247.95      254.03     24.17 o 
  -6   2   1      183.81      275.52     41.96 o 
  -5   2   1      909.33      850.39     39.02 o 
  -4   2   1     1720.77     1775.81     41.12 o 
  -3   2   1      127.19      113.04     10.99 o 
  -2   2   1      783.08      725.68     34.91 o 
  -1   2   1      645.43      546.34     30.55 o 
   0   2   1       53.30       50.52      8.73 o 
   1   2   1      117.80      102.81      8.73 o 
   2   2   1      936.05      819.09     25.01 o 
   3   2   1     1242.57     1233.50     71.59 o 
   4   2   1      462.32      359.44     13.68 o 
   5   2   1     1362.14     1365.84     98.44 o 
   6   2   1      597.15      841.91     87.45 o 
   7   2   1      812.76      833.10     94.66 o 
   8   2   1        6.62       -0.84     19.89 o 
   9   2   1      202.89      145.02     53.46 o 
  -9   3   1       51.57      109.02     47.67 o 
  -8   3   1      168.85      279.55     64.03 o 
  -7   3   1        3.49       16.70      7.97 o 
  -6   3   1        1.27       -1.76      6.21 o 
  -5   3   1      795.59      791.81     43.22 o 
  -4   3   1      301.66      304.89     27.02 o 
  -3   3   1     1088.69      970.06     37.60 o 
  -2   3   1       84.92       90.89     11.08 o 
  -1   3   1     3607.26     3174.80     84.51 o 
   0   3   1      438.63      382.60     27.27 o 
   1   3   1       67.42       68.65      7.05 o 
   2   3   1      216.13      229.36     11.75 o 
   3   3   1       14.72       10.83      2.94 o 
   4   3   1      696.65      704.03     64.28 o 
   5   3   1      152.33       78.72     20.39 o 
   6   3   1      188.40      260.24     53.04 o 
   7   3   1        3.13       20.73     20.90 o 
   8   3   1       13.37       48.42     29.29 o 
   9   3   1        1.19       -5.37     19.13 o 
  -9   4   1       83.39       47.00     32.56 o 
  -8   4   1      206.94      219.71     58.91 o 
  -7   4   1       44.25       11.25     13.43 o 
  -6   4   1      345.99      328.64     58.24 o 
  -5   4   1       44.06       51.36     11.33 o 
  -4   4   1        9.51        7.13      4.28 o 
  -3   4   1     1078.09      968.97     41.37 o 
  -2   4   1      166.45      137.30     15.53 o 
  -1   4   1       81.73      112.79     19.39 o 
   0   4   1      199.32      171.20     14.02 o 
   1   4   1        6.32        4.36      3.19 o 
   2   4   1     1773.14     1728.22     33.49 o 
   3   4   1      113.09      109.44     28.28 o 
   4   4   1      970.25     1019.66     43.72 o 
   5   4   1      167.32      204.86     44.90 o 
   6   4   1        0.88       -1.01      1.85 o 
   7   4   1        9.45       32.06     24.59 o 
   8   4   1        3.53      115.31     44.56 o 
   9   4   1       23.31       61.26     37.43 o 
  -9   5   1        9.97       -2.77     18.13 o 
  -8   5   1      117.91      110.44     42.88 o 
  -7   5   1        6.19       20.65      8.90 o 
  -6   5   1      555.31      639.58     52.28 o 
  -5   5   1      353.20      139.65    196.63 o 
  -4   5   1      287.47      249.00     75.61 o 
  -3   5   1      628.30      660.39     36.67 o 
  -2   5   1      295.01      348.70     26.35 o 
  -1   5   1      103.07      135.12     24.17 o 
   0   5   1      173.86      136.29     13.93 o 
   1   5   1        6.50       21.23      6.55 o 
   2   5   1        1.36        1.93      2.52 o 
   3   5   1      346.30      342.32     18.21 o 
   4   5   1       27.89       17.96      5.37 o 
   5   5   1      227.88      242.54     53.04 o 
   6   5   1       23.03       34.41      8.06 o 
   7   5   1       32.07       88.20     34.66 o 
   8   5   1       23.92       46.91     31.55 o 
   9   5   1       42.99       56.98     35.25 o 
  -9   6   1        2.88       38.02     28.70 o 
  -8   6   1       19.64       23.08     23.25 o 
  -7   6   1      165.55      167.59     23.83 o 
  -6   6   1       94.65       97.10     23.58 o 
  -5   6   1      980.21      902.67     49.26 o 
  -4   6   1       11.66        5.04      8.64 o 
  -3   6   1      509.63      176.24    300.61 o 
  -2   6   1      376.13      417.10     44.31 o 
  -1   6   1     1596.37     1633.89     81.24 o 
   0   6   1      871.02      895.37     31.97 o 
   1   6   1     1003.86     1404.11     69.91 o 
   2   6   1     1139.19     1279.49     38.52 o 
   3   6   1      265.48      282.40     22.41 o 
   4   6   1       10.33        7.47      6.63 o 
   5   6   1      263.89      245.22     20.23 o 
   6   6   1       27.84        5.12      6.04 o 
   7   6   1        4.75      -36.42     36.42 o 
   8   6   1       84.01       88.12     38.94 o 
  -9   7   1       85.50       76.20     38.52 o 
  -8   7   1      184.16      133.35     39.95 o 
  -7   7   1      383.74      403.00     48.68 o 
  -6   7   1       46.82       22.49     11.58 o 
  -5   7   1      714.75      764.45     39.36 o 
  -4   7   1       61.55       62.94     19.13 o 
  -3   7   1      508.00      471.90     51.11 o 
  -2   7   1      253.58      269.64     37.77 o 
  -1   7   1     2222.04     2911.53    120.26 o 
   0   7   1      101.53       92.06     11.67 o 
   1   7   1     3243.10     3337.53    133.86 o 
   2   7   1      156.76      159.37     15.44 o 
   3   7   1      545.74      556.07     29.96 o 
   4   7   1       21.00       26.10      9.15 o 
   5   7   1      257.33      289.95     31.72 o 
   6   7   1       21.49       -1.68     17.71 o 
   7   7   1      116.49      121.77     37.77 o 
   8   7   1      139.43      172.38     50.10 o 
  -9   8   1        3.07       27.27     32.73 o 
  -8   8   1      136.04      170.28     54.21 o 
  -7   8   1        2.51       -0.84     12.50 o 
  -6   8   1        1.63        3.78      7.97 o 
  -5   8   1      262.08      264.86     44.06 o 
  -4   8   1        1.92       -8.31     13.85 o 
  -3   8   1      220.21      245.56     26.94 o 
  -2   8   1       92.32       66.47     20.31 o 
  -1   8   1       71.48      162.39     31.22 o 
   0   8   1       82.15      104.48     16.03 o 
   1   8   1       10.73       47.08     33.07 o 
   2   8   1      117.62       95.50     12.84 o 
   3   8   1        0.95       -4.70      4.70 o 
   4   8   1       43.39       34.91      8.56 o 
   5   8   1      161.33      210.39     23.50 o 
   6   8   1        0.79      -18.63     21.74 o 
   7   8   1      167.63      265.28     55.72 o 
   8   8   1       10.34       38.77     27.02 o 
  -8   9   1        4.92       -9.32     25.68 o 
  -7   9   1      165.87      142.75     34.16 o 
  -6   9   1       90.52      104.06     24.59 o 
  -5   9   1      427.35      464.18     61.43 o 
  -4   9   1       45.84       52.45     19.64 o 
  -3   9   1        3.15        0.00      8.31 o 
  -2   9   1       37.56       28.03     14.60 o 
  -1   9   1      559.28      551.21     58.66 o 
   0   9   1        0.10        2.52      5.20 o 
   1   9   1       31.57       50.86     10.99 o 
   2   9   1        1.81       -5.54      5.54 o 
   3   9   1       16.63        4.53      7.30 o 
   4   9   1      187.48      160.21     17.54 o 
   5   9   1      203.09      233.56     26.35 o 
   6   9   1      300.97      259.32     54.89 o 
   7   9   1      445.56      548.27     80.15 o 
   8   9   1        1.34      -22.66     25.68 o 
  -7  10   1      128.39      101.71     32.14 o 
  -6  10   1        1.50       10.66     13.76 o 
  -5  10   1      159.39      129.91     34.24 o 
  -4  10   1       26.61       29.21     17.20 o 
  -3  10   1       11.52       -3.36     12.50 o 
  -2  10   1       14.48       -3.02     12.00 o 
  -1  10   1       56.17       33.90     18.04 o 
   0  10   1        1.36       11.50     13.43 o 
   1  10   1       16.46       21.23     14.10 o 
   2  10   1       80.31       64.96     12.50 o 
   3  10   1        0.82        8.39      6.13 o 
   4  10   1      189.78      168.35     21.90 o 
   5  10   1      194.73      207.12     26.86 o 
   6  10   1      203.79      166.25     46.41 o 
   7  10   1      249.40      257.31     54.89 o 
  -7  11   1       62.97       54.30     23.16 o 
  -6  11   1        2.87       17.29      9.32 o 
  -5  11   1       90.32       53.63     26.77 o 
  -4  11   1       34.58       45.23     20.73 o 
  -3  11   1        2.52      -20.65     22.74 o 
  -2  11   1       71.76       88.96     30.72 o 
  -1  11   1      185.69      146.70     34.58 o 
   0  11   1       12.56       57.24     22.24 o 
   1  11   1      109.52      109.35     29.12 o 
   2  11   1      340.22      267.29     44.40 o 
   3  11   1       36.00       26.77     11.25 o 
   4  11   1      563.79      530.14     43.05 o 
   5  11   1      118.20      159.45     24.67 o 
   6  11   1        2.97       21.23     14.52 o 
   7  11   1        2.54       67.05     28.20 o 
  -7  12   1      220.57      154.17     40.12 o 
  -6  12   1        1.35       14.77     13.60 o 
  -5  12   1      283.15      373.20     63.70 o 
  -4  12   1       24.29       39.78     23.33 o 
  -3  12   1       88.18       72.59     26.86 o 
  -2  12   1        2.32       26.02     18.71 o 
  -1  12   1        8.10       25.51     21.57 o 
   0  12   1      133.25      143.93     35.42 o 
   1  12   1        0.00       12.42     14.85 o 
   2  12   1      243.46      200.83     40.03 o 
   3  12   1        7.37        4.36     15.53 o 
   4  12   1       97.43       64.37     14.77 o 
   5  12   1       26.10       30.13     12.84 o 
   6  12   1       58.76       18.21     17.37 o 
  -7  13   1       54.85       75.28     33.15 o 
  -6  13   1       19.31       37.43     15.44 o 
  -5  13   1       15.09       15.11     16.53 o 
  -4  13   1        0.36        0.67      9.99 o 
  -3  13   1       52.69       32.48     20.65 o 
  -2  13   1      189.63      152.24     39.02 o 
  -1  13   1      168.94      144.60     36.84 o 
   0  13   1       36.94       14.60     15.36 o 
   1  13   1      235.68      266.62     49.85 o 
   2  13   1      158.44      140.49     35.16 o 
   3  13   1      227.46      189.08     42.30 o 
   4  13   1       54.68       62.19     16.20 o 
   5  13   1       10.16       41.71     21.48 o 
   6  13   1       19.36        3.19     17.96 o 
  -6  14   1       28.58       -8.39     12.67 o 
  -5  14   1      130.67      127.65     38.94 o 
  -4  14   1       13.93       15.78     18.97 o 
  -3  14   1      309.80      308.92     61.10 o 
  -2  14   1      130.37      211.57     48.76 o 
  -1  14   1      494.01      471.56     70.16 o 
   0  14   1      244.89      223.07     47.42 o 
   1  14   1      447.32      372.20     60.59 o 
   2  14   1       12.51        9.65     11.50 o 
   3  14   1      184.61      105.24     32.23 o 
   4  14   1        0.19      -12.08     12.08 o 
   5  14   1       87.33       53.96     30.04 o 
  -6  15   1        0.00       -3.19     12.67 o 
  -5  15   1       45.13       39.28     25.60 o 
  -4  15   1       90.17      107.34     40.62 o 
  -3  15   1       50.02       24.17     23.75 o 
  -2  15   1       22.44       41.54     19.81 o 
  -1  15   1        6.55       -9.74     17.88 o 
   0  15   1        3.18       -4.11     18.04 o 
   1  15   1        3.02       -1.43     14.43 o 
   2  15   1      139.23       80.73     30.55 o 
   3  15   1       36.91       16.45     19.22 o 
   4  15   1       34.98       28.79     20.81 o 
  -5  16   1      187.00      320.08     70.24 o 
  -4  16   1       11.49       -1.17     13.51 o 
  -3  16   1      205.29      291.88     63.53 o 
  -2  16   1       58.85       47.25     21.90 o 
  -1  16   1      144.09      129.07     41.29 o 
   0  16   1        1.80      -15.61     17.54 o 
   1  16   1       42.27       80.82     31.05 o 
   2  16   1        0.75       -7.89     12.92 o 
   3  16   1      102.70      125.21     38.86 o 
   4  16   1        2.84       21.48     20.98 o 
  -4  17   1       71.58       72.09     35.42 o 
  -3  17   1        0.30      -31.22     31.22 o 
  -2  17   1        2.65       17.54     19.64 o 
  -1  17   1        1.40       -8.22     13.85 o 
   0  17   1       86.25       77.38     35.67 o 
   1  17   1        0.12       19.22     17.20 o 
   2  17   1       31.66       25.51     18.80 o 
  -2  18   1        0.02        0.25     10.32 o 
  -1  18   1       48.91       62.52     29.88 o 
   0  18   1        7.29       23.92     21.57 o 
   1  18   1      156.85      262.76     60.51 o 
  -2 -18   2       21.16       32.31     21.06 o 
  -1 -18   2        2.08       17.12     24.59 o 
   0 -18   2       10.77       48.68     27.27 o 
   1 -18   2        7.39        7.64     11.75 o 
   2 -18   2        0.45       -3.19     14.10 o 
   3 -18   2       10.52       23.58     29.37 o 
  -3 -17   2       17.11       12.25     14.94 o 
  -2 -17   2        1.12       -7.72     18.71 o 
  -1 -17   2       14.80       15.78     18.88 o 
   0 -17   2        5.37       27.44     21.32 o 
   1 -17   2       19.70       10.66     14.35 o 
   2 -17   2       10.51       -3.61     15.27 o 
   3 -17   2        7.26        8.06     14.60 o 
   4 -17   2       18.36       30.80     26.60 o 
   5 -17   2        2.74      -20.23     20.56 o 
  -4 -16   2       38.77       68.15     28.45 o 
  -3 -16   2        5.09       -1.09     12.67 o 
  -2 -16   2       17.92       23.08     22.74 o 
  -1 -16   2        4.13       -8.73     17.54 o 
   0 -16   2       36.08       12.17     15.78 o 
   1 -16   2       24.12       33.57     23.41 o 
   2 -16   2      159.19      175.06     47.16 o 
   3 -16   2        0.26       10.24     14.94 o 
   4 -16   2      201.54      222.23     57.32 o 
   5 -16   2        1.90        4.20     14.35 o 
  -5 -15   2      117.97      154.25     43.14 o 
  -4 -15   2        4.59       17.62     22.58 o 
  -3 -15   2       27.82       77.21     33.07 o 
  -2 -15   2        0.22      -15.02     19.55 o 
  -1 -15   2       27.08        8.14      9.99 o 
   0 -15   2       64.94       63.45     28.70 o 
   1 -15   2        2.94        3.19      9.65 o 
   2 -15   2       18.76        8.06     14.18 o 
   3 -15   2       32.52       39.70     22.66 o 
   4 -15   2       18.80       36.25     22.66 o 
   5 -15   2       32.29        8.56     10.99 o 
   6 -15   2       16.80       17.20     11.83 o 
  -6 -14   2       75.73      101.29     37.51 o 
  -5 -14   2       40.80       66.47     28.53 o 
  -4 -14   2       69.36       68.65     18.21 o 
  -3 -14   2      137.64       97.18     28.53 o 
  -2 -14   2      151.32      138.14     36.34 o 
  -1 -14   2      105.81       71.92     26.35 o 
   0 -14   2      378.14      284.58     52.70 o 
   1 -14   2        2.94       -7.64     16.87 o 
   2 -14   2      461.03      488.26     70.83 o 
   3 -14   2       81.70       72.68     28.45 o 
   4 -14   2      128.99      112.54     35.08 o 
   5 -14   2       76.52       46.58     25.09 o 
   6 -14   2       27.97       31.47     21.82 o 
   7 -14   2       19.48       75.28     36.42 o 
  -6 -13   2       25.16       26.52     22.74 o 
  -5 -13   2      123.31      125.30     23.50 o 
  -4 -13   2       69.86       82.24     18.04 o 
  -3 -13   2       27.12       33.15     12.00 o 
  -2 -13   2       12.11       17.46     10.83 o 
  -1 -13   2       46.86       53.88     23.50 o 
   0 -13   2        3.54       -0.59     11.08 o 
   1 -13   2        1.77      -20.65     20.65 o 
   2 -13   2       69.02       59.25     20.65 o 
   3 -13   2       32.14       -3.61     10.57 o 
   4 -13   2       29.90       39.44     19.72 o 
   5 -13   2      115.97       90.97     33.82 o 
   6 -13   2        0.01       10.32     10.99 o 
   7 -13   2        5.74       15.19     19.89 o 
  -7 -12   2      117.11       67.81     33.90 o 
  -6 -12   2       84.67      120.68     36.59 o 
  -5 -12   2      214.15      186.06     30.88 o 
  -4 -12   2        3.96        1.17     23.58 o 
  -3 -12   2      145.60      131.84     37.51 o 
  -2 -12   2       65.72       36.59     16.95 o 
  -1 -12   2      209.57      197.89     39.28 o 
   0 -12   2      461.40      493.13     62.52 o 
   1 -12   2        1.32        5.62     13.85 o 
   2 -12   2       38.65       55.22     22.74 o 
   3 -12   2        0.00       26.52     18.04 o 
   4 -12   2      225.08      201.25     43.64 o 
   5 -12   2       68.19       44.31     24.00 o 
   6 -12   2      376.45      322.10     58.16 o 
   7 -12   2        6.59       25.93     20.73 o 
  -7 -11   2      198.30      193.95     49.60 o 
  -6 -11   2       28.75       90.64     33.99 o 
  -5 -11   2       49.48       48.26     13.43 o 
  -4 -11   2        7.60      135.87     25.18 o 
  -3 -11   2       35.09       17.62     12.67 o 
  -2 -11   2        0.20       -8.73      8.73 o 
  -1 -11   2       86.81       61.52     20.23 o 
   0 -11   2       47.99       41.88     20.56 o 
   1 -11   2       13.22       11.58     15.53 o 
   2 -11   2       79.91       85.35     28.20 o 
   3 -11   2      248.04      269.39     45.99 o 
   4 -11   2      732.84      822.61     82.41 o 
   5 -11   2       11.27       10.49     17.71 o 
   6 -11   2      246.47      279.97     51.95 o 
   7 -11   2       11.00        0.08      7.13 o 
  -7 -10   2       29.01       37.35     27.11 o 
  -6 -10   2       12.85       12.84     21.48 o 
  -5 -10   2        7.07        9.82      7.05 o 
  -4 -10   2       61.75      102.97     15.53 o 
  -3 -10   2       54.27       62.27     12.92 o 
  -2 -10   2        6.34        1.51     10.24 o 
  -1 -10   2        9.25       10.57      8.06 o 
   0 -10   2       47.68       97.18     25.93 o 
   1 -10   2        0.46        4.28     10.32 o 
   2 -10   2      662.60      774.36     71.42 o 
   3 -10   2      447.04      430.36     54.21 o 
   4 -10   2      226.65      359.53     52.96 o 
   5 -10   2       96.70      123.03     32.14 o 
   6 -10   2        7.11       -6.21     11.92 o 
   7 -10   2        7.49       14.85     14.77 o 
  -8  -9   2      136.46       65.96     37.26 o 
  -7  -9   2       11.24       39.36     27.95 o 
  -6  -9   2      352.17      357.68     30.46 o 
  -5  -9   2      344.47      309.00     30.13 o 
  -4  -9   2      490.08      492.71     38.10 o 
  -3  -9   2        1.00       86.69     15.95 o 
  -2  -9   2      317.02      332.08     24.34 o 
  -1  -9   2       14.81       23.08      9.57 o 
   0  -9   2      258.03      294.40     28.37 o 
   1  -9   2       33.74       35.25     15.78 o 
   2  -9   2      562.79      563.54     40.70 o 
   3  -9   2      217.77      193.78     37.51 o 
   4  -9   2       44.48       19.30     14.43 o 
   5  -9   2        2.77       19.55     15.53 o 
   6  -9   2       12.72       12.34     10.74 o 
   7  -9   2       34.49       35.33     13.51 o 
   8  -9   2      179.10      194.78     58.66 o 
  -8  -8   2      106.57      114.81     43.81 o 
  -7  -8   2       12.98      -11.16     22.99 o 
  -6  -8   2       40.32       31.72      8.98 o 
  -5  -8   2      120.78      105.91     17.46 o 
  -4  -8   2        6.49        8.73      9.90 o 
  -3  -8   2       43.05       59.33     11.83 o 
  -2  -8   2      199.21      220.72     18.46 o 
  -1  -8   2      489.97      513.94     27.27 o 
   0  -8   2     4919.30     5460.27    161.05 o 
   1  -8   2       24.62       35.08     17.20 o 
   2  -8   2     1386.11     1537.05     90.64 o 
   3  -8   2        0.06       10.07     13.18 o 
   4  -8   2        3.57       76.37     17.46 o 
   5  -8   2        3.07        6.63      8.90 o 
   6  -8   2       12.62        6.97      8.73 o 
   7  -8   2       24.68       18.88     14.18 o 
   8  -8   2        5.71      -13.76     29.29 o 
   9  -8   2        4.83       14.02     22.16 o 
  -8  -7   2       38.74      127.65     48.17 o 
  -7  -7   2      355.26      351.05     64.12 o 
  -6  -7   2      134.92      111.79     12.25 o 
  -5  -7   2       39.43       35.84      7.64 o 
  -4  -7   2      472.41      488.18     33.49 o 
  -3  -7   2      147.42      162.89     15.78 o 
  -2  -7   2      784.59      774.44     32.39 o 
  -1  -7   2      215.49      199.82     16.20 o 
   0  -7   2     1064.39     1039.89     65.96 o 
   1  -7   2      469.54      471.23     45.65 o 
   2  -7   2      222.57       58.66     96.34 o 
   3  -7   2       62.32       20.98     38.35 o 
   4  -7   2      198.27      208.21     33.49 o 
   5  -7   2      125.54      137.80     28.20 o 
   6  -7   2      931.33      929.28     75.61 o 
   7  -7   2      814.67      698.66     54.05 o 
   8  -7   2      531.87      648.22    102.30 o 
   9  -7   2      161.28      215.43     65.29 o 
  -9  -6   2        0.01       29.88     33.32 o 
  -8  -6   2        0.23        5.87     19.30 o 
  -7  -6   2      128.72      133.94     41.79 o 
  -6  -6   2       43.85       29.62      5.96 o 
  -5  -6   2       11.17       10.99      6.63 o 
  -4  -6   2      137.04      207.79     21.74 o 
  -3  -6   2      349.83      377.40     27.44 o 
  -2  -6   2      166.38      157.02     14.02 o 
  -1  -6   2        1.27        3.36      4.11 o 
   0  -6   2      164.21      169.02     25.09 o 
   1  -6   2      326.37      331.08     35.75 o 
   2  -6   2     1446.34     1450.77     52.87 o 
   3  -6   2      217.41      176.49     18.88 o 
   4  -6   2       46.37       56.23     35.42 o 
   5  -6   2        0.23        1.17      3.61 o 
   6  -6   2       85.49       65.71     12.25 o 
   7  -6   2       20.18       18.38     19.97 o 
   8  -6   2        2.37        7.80     19.81 o 
   9  -6   2       51.57       66.89     39.02 o 
  -9  -5   2      146.57      204.69     56.90 o 
  -8  -5   2       19.31      124.88     42.30 o 
  -7  -5   2      189.03      305.23     59.00 o 
  -6  -5   2       27.29       40.37      6.29 o 
  -5  -5   2        5.98        5.04      3.36 o 
  -4  -5   2       81.08       76.12      9.57 o 
  -3  -5   2       14.17       13.68      8.73 o 
  -2  -5   2     1012.76     1092.00     33.40 o 
  -1  -5   2      173.76      144.26     11.92 o 
   0  -5   2      391.38      417.35     36.09 o 
   1  -5   2       91.05      109.02     18.71 o 
   2  -5   2       92.50       97.43     13.01 o 
   3  -5   2      146.64      154.17     16.70 o 
   4  -5   2     1376.50     1349.06     50.19 o 
   5  -5   2     1182.39     1162.42     48.26 o 
   6  -5   2      590.62      582.00     26.27 o 
   7  -5   2       57.25       79.22     33.49 o 
   8  -5   2       81.43       72.76     39.78 o 
   9  -5   2       26.64       74.78     40.62 o 
  -9  -4   2       10.40       17.71     27.11 o 
  -8  -4   2       27.54       36.59     24.17 o 
  -7  -4   2      108.45      138.39     40.03 o 
  -6  -4   2       97.09       92.48     34.83 o 
  -5  -4   2      593.51      569.75     23.25 o 
  -4  -4   2        0.02      237.84     41.12 o 
  -3  -4   2      128.36      192.52     18.80 o 
  -2  -4   2       83.69       69.91     10.74 o 
  -1  -4   2       62.45       54.63     10.15 o 
   0  -4   2     1756.56     1636.24     63.28 o 
   1  -4   2        9.63       14.35      6.97 o 
   2  -4   2     1393.25     1270.17     41.04 o 
   3  -4   2      225.74      226.59     18.04 o 
   4  -4   2     2075.48     1946.25     54.80 o 
   5  -4   2      190.68      171.62     17.37 o 
   6  -4   2        0.03       -1.85      2.35 o 
   7  -4   2      195.30      252.52     57.32 o 
   8  -4   2      182.11      307.24     67.98 o 
   9  -4   2        0.65        6.88     22.91 o 
  -9  -3   2        1.30        2.85     23.92 o 
  -8  -3   2        3.26       -1.43     26.69 o 
  -7  -3   2        2.27       38.44     26.69 o 
  -6  -3   2       19.96       26.94     24.67 o 
  -5  -3   2        0.03       -1.17      3.69 o 
  -4  -3   2       68.35      379.67     50.27 o 
  -3  -3   2        0.00       32.23     11.16 o 
  -2  -3   2     1217.80     1281.25     39.19 o 
  -1  -3   2      525.62      497.49     18.13 o 
   0  -3   2     7439.46     7367.00    117.32 o 
   1  -3   2      543.04      490.03     30.80 o 
   2  -3   2     1373.93     1329.59     36.67 o 
   3  -3   2     2398.53     2328.69     72.68 o 
   4  -3   2       70.38      127.06     12.67 o 
   5  -3   2       41.05       29.37      3.27 o 
   6  -3   2        0.36        5.79     18.30 o 
   7  -3   2       41.28       27.61      9.65 o 
   8  -3   2       18.54       53.88     35.75 o 
   9  -3   2        7.82        2.85     25.68 o 
  -9  -2   2      168.04      157.86     52.20 o 
  -8  -2   2       83.89       83.25     35.16 o 
  -7  -2   2      341.94      315.30     57.15 o 
  -6  -2   2      157.94      128.15     14.77 o 
  -5  -2   2       66.43       80.40      6.63 o 
  -4  -2   2      284.37      313.03     21.74 o 
  -3  -2   2      115.98      223.65     56.40 o 
  -2  -2   2      559.57      497.33     24.17 o 
  -1  -2   2      764.84      677.76     34.66 o 
   0  -2   2    12460.45    12889.62    135.70 o 
   1  -2   2       85.63       81.07     11.16 o 
   2  -2   2    18781.40    17519.81    112.37 o 
   3  -2   2       17.82       16.95      3.36 o 
   5  -2   2      149.39      118.08     13.09 o 
   6  -2   2       76.35       65.54     35.16 o 
   7  -2   2       73.47       45.74     24.42 o 
   8  -2   2       10.83       21.82     33.74 o 
   9  -2   2       48.87       19.89     25.51 o 
  -9  -1   2       19.08      -20.23     30.97 o 
  -8  -1   2       43.45       -0.42     22.07 o 
  -7  -1   2       16.57      -25.26     27.44 o 
  -6  -1   2      110.97      108.34     22.83 o 
  -5  -1   2       45.51       33.90     16.95 o 
  -4  -1   2     2964.63     3079.04    103.06 o 
  -3  -1   2        8.24       12.00      3.52 o 
  -2  -1   2    16068.13    15658.66     97.35 o 
  -1  -1   2      655.25      593.50     28.11 o 
   1  -1   2      373.63      350.88     10.83 o 
   2  -1   2     4816.92     4779.99     40.79 o 
   3  -1   2       55.34       40.12      4.45 o 
   4  -1   2     1991.13     1961.78    454.44 o 
   5  -1   2       13.73       12.92     15.36 o 
   6  -1   2      711.42      717.29     83.08 o 
   7  -1   2      185.40      217.53     51.78 o 
   8  -1   2      293.91      404.84     76.20 o 
   9  -1   2      163.05      173.64     55.22 o 
  -9   0   2       87.81       85.27     35.92 o 
  -8   0   2      429.53      398.13     73.52 o 
  -7   0   2      115.54       86.78     11.41 o 
  -6   0   2      924.23      982.99     65.46 o 
  -5   0   2        0.88        0.76      9.99 o 
  -4   0   2     2620.39     2832.90    190.42 o 
  -3   0   2       81.24       66.89      6.04 o 
  -2   0   2     5448.88     4986.95     67.47 o 
  -1   0   2      421.84      361.12     16.20 o 
   1   0   2      478.29      436.31     12.50 o 
   2   0   2    16025.01    14518.48    197.05 o 
   3   0   2       48.12       62.61     19.22 o 
   4   0   2     3424.39     3407.60    138.47 o 
   5   0   2      201.46      242.37     42.13 o 
   6   0   2       47.83       81.32     35.00 o 
   7   0   2       42.50        5.20     26.18 o 
   8   0   2       48.29       57.07     25.18 o 
   9   0   2        0.58       30.88     22.58 o 
  -9   1   2        2.41      -30.63     30.63 o 
  -8   1   2        0.06       39.44     24.67 o 
  -7   1   2       39.52       54.89     12.50 o 
  -6   1   2       12.90       60.42     14.18 o 
  -5   1   2       70.55       52.20      9.99 o 
  -4   1   2      571.03     1292.33     49.18 o 
  -3   1   2        0.04       -0.08      3.11 o 
  -2   1   2    20196.40    18870.13    107.67 o 
  -1   1   2      213.50      195.20     17.88 o 
   0   1   2    14505.29    13312.51    139.56 o 
   1   1   2      933.59      806.83     17.88 o 
   2   1   2      156.36      113.46      9.82 o 
   3   1   2      218.03      226.09     57.15 o 
   4   1   2      108.61       79.39     23.92 o 
   5   1   2        0.39      -21.23     28.95 o 
   6   1   2       57.83       18.63     20.73 o 
   7   1   2      151.12      115.73     39.19 o 
   8   1   2       12.23        2.18     20.90 o 
   9   1   2      134.12       92.23     34.41 o 
  -9   2   2        1.57      -17.88     17.88 o 
  -8   2   2       10.74       -7.22     16.45 o 
  -7   2   2       46.55       50.35     11.41 o 
  -6   2   2        0.94       -2.01      4.36 o 
  -5   2   2        0.11        4.36      5.45 o 
  -4   2   2       24.48       37.26      8.48 o 
  -3   2   2     1971.77     1852.60     49.01 o 
  -2   2   2      738.07      693.20     28.37 o 
  -1   2   2      643.93      586.03     35.16 o 
   0   2   2     6852.81     6485.47     62.44 o 
   1   2   2      445.83      392.67     12.84 o 
   2   2   2     1548.74     1424.09     29.12 o 
   3   2   2        0.15       18.88      6.13 o 
   4   2   2      240.96      386.80    129.49 o 
   5   2   2        0.38       -0.25     20.81 o 
   6   2   2       46.89       86.94     39.86 o 
   7   2   2       43.94       33.15     21.65 o 
   8   2   2       22.94       40.53     28.37 o 
   9   2   2       43.82       70.66     36.76 o 
  -9   3   2       11.60       -2.85     23.25 o 
  -8   3   2       80.90       75.53     35.67 o 
  -7   3   2      127.65       76.29     45.99 o 
  -6   3   2       21.80       10.24      5.62 o 
  -5   3   2      144.95      134.61     14.10 o 
  -4   3   2     2616.62     2660.35     66.72 o 
  -3   3   2      468.35      466.02     22.24 o 
  -2   3   2     2569.01     2559.39     61.01 o 
  -1   3   2        0.98        3.94      5.45 o 
   0   3   2     1417.36     1284.44     33.57 o 
   1   3   2      110.26       85.52      6.97 o 
   2   3   2       52.30       42.05      4.95 o 
   3   3   2       11.76       17.71      5.62 o 
   4   3   2        1.44      243.38     21.65 o 
   5   3   2      160.84      132.93     13.76 o 
   6   3   2       69.17       83.25     32.56 o 
   7   3   2       60.85       28.70     23.75 o 
   8   3   2       25.33       53.29     31.97 o 
   9   3   2       25.27       14.69     33.40 o 
  -9   4   2       29.38       18.63     28.53 o 
  -8   4   2      105.72      127.56     47.58 o 
  -7   4   2        4.24       -3.61     18.63 o 
  -6   4   2      512.38      560.94     40.03 o 
  -5   4   2     1015.13      386.38    476.09 o 
  -4   4   2     1265.80     1331.10     51.03 o 
  -3   4   2      254.30      245.05     21.99 o 
  -2   4   2      248.77      264.11     21.32 o 
  -1   4   2       86.78       91.22     18.21 o 
   0   4   2      170.03      222.65     16.62 o 
   1   4   2      129.44       99.11      8.31 o 
   2   4   2     1697.45     1765.23     34.74 o 
   3   4   2        0.00       12.25      6.04 o 
   4   4   2      255.89      317.82     45.15 o 
   5   4   2        0.24        8.06      5.45 o 
   6   4   2       36.60       34.16     16.36 o 
   7   4   2      212.14      292.05     58.58 o 
   8   4   2       79.26      199.99     56.90 o 
   9   4   2       60.52       75.03     35.25 o 
  -9   5   2       53.09       61.18     39.61 o 
  -8   5   2       14.70       16.87     27.69 o 
  -7   5   2       70.35       63.78     14.18 o 
  -6   5   2      230.22      259.32     30.04 o 
  -5   5   2       58.04       74.19     18.38 o 
  -4   5   2        1.58       11.83      5.37 o 
  -3   5   2      131.43      110.53     15.86 o 
  -2   5   2     1549.84     1526.81     78.22 o 
  -1   5   2      279.11      239.68     31.05 o 
   0   5   2       65.55       91.56      9.74 o 
   1   5   2      210.55      170.70     11.41 o 
   2   5   2      162.05      160.63     11.83 o 
   3   5   2      206.66      213.25     15.19 o 
   4   5   2       45.51       62.86      8.48 o 
   5   5   2       60.98      105.91     34.24 o 
   6   5   2       28.26       16.62      5.12 o 
   7   5   2       87.39      104.48     38.69 o 
   8   5   2        3.18       71.08     41.71 o 
   9   5   2       13.84       26.02     30.21 o 
  -9   6   2       41.55       79.56     44.73 o 
  -8   6   2      683.10      627.49     98.02 o 
  -7   6   2      703.73      667.19     50.69 o 
  -6   6   2     1228.12     1223.76     83.42 o 
  -5   6   2      190.15      178.84     32.31 o 
  -4   6   2      420.36      506.56     53.63 o 
  -3   6   2       46.86       68.98     23.58 o 
  -2   6   2      136.93      109.52     24.00 o 
  -1   6   2      412.91      449.99     44.73 o 
   0   6   2      421.61      487.51     24.17 o 
   1   6   2       41.68       54.47      7.64 o 
   2   6   2       84.53       59.67     25.43 o 
   3   6   2      184.82      185.89     15.19 o 
   4   6   2      364.49      394.69     21.48 o 
   5   6   2       43.82       38.44     24.34 o 
   6   6   2      239.63      253.70     26.86 o 
   7   6   2      115.73       70.41     31.39 o 
   8   6   2      108.03      126.64     40.87 o 
  -9   7   2       46.50       74.86     44.06 o 
  -8   7   2       65.04       93.66     42.38 o 
  -7   7   2       56.62       80.65     19.55 o 
  -6   7   2        0.06       -8.56      8.56 o 
  -5   7   2        7.54        2.77      9.15 o 
  -4   7   2       42.10      131.84     24.76 o 
  -3   7   2        2.23       30.30     18.13 o 
  -2   7   2     1092.05     1113.74     76.54 o 
  -1   7   2      215.38      189.16     31.72 o 
   0   7   2     5354.52     5733.44     88.62 o 
   1   7   2      467.02      412.23     23.58 o 
   2   7   2      525.73      566.14     36.00 o 
   3   7   2      204.66      230.37     17.04 o 
   4   7   2        0.08        2.85      5.37 o 
   5   7   2       72.83       79.89     29.54 o 
   6   7   2       11.62       21.23      9.57 o 
   7   7   2        5.20       17.88     21.32 o 
   8   7   2       64.41       51.95     29.88 o 
  -8   8   2      314.53      326.46     71.08 o 
  -7   8   2      103.61       99.03     28.28 o 
  -6   8   2       62.45       45.57     19.72 o 
  -5   8   2        3.50       39.11     97.69 o 
  -4   8   2        0.73      -12.84     16.36 o 
  -3   8   2      188.56      211.32     36.34 o 
  -2   8   2       59.90       48.51     19.64 o 
  -1   8   2        4.79       20.56     14.43 o 
   0   8   2       67.94       90.47     15.78 o 
   1   8   2       38.94       34.58     13.09 o 
   2   8   2      242.94      227.10     19.39 o 
   3   8   2       11.91       78.55     14.18 o 
   4   8   2      509.28      489.27     28.62 o 
   5   8   2       70.93       61.77     10.32 o 
   6   8   2      353.69      368.00     49.35 o 
   7   8   2        5.95       41.54     30.97 o 
   8   8   2      111.09       36.93     34.07 o 
  -8   9   2        1.47       15.86     17.88 o 
  -7   9   2       32.89        9.57     13.09 o 
  -6   9   2        2.65       -3.11      9.57 o 
  -5   9   2       89.45       82.16     25.85 o 
  -4   9   2      246.72      355.58     53.12 o 
  -3   9   2      580.71      526.45     62.52 o 
  -2   9   2     1280.71     1343.69     95.00 o 
  -1   9   2        1.89       15.61     12.84 o 
   0   9   2      127.37      160.04     22.16 o 
   1   9   2       54.81       50.69     12.59 o 
   2   9   2        8.59        9.06      7.22 o 
   3   9   2        1.36       46.16     11.67 o 
   4   9   2       56.77      184.13     19.05 o 
   5   9   2       78.11      100.62     17.62 o 
   6   9   2        2.50       10.83     29.54 o 
   7   9   2        1.76       -6.38     16.45 o 
  -7  10   2        4.08       -1.51     14.52 o 
  -6  10   2       53.70       56.40     16.95 o 
  -5  10   2        0.13        3.86     14.69 o 
  -4  10   2      336.85      365.15     56.31 o 
  -3  10   2      135.12      106.83     31.47 o 
  -2  10   2       53.56       35.58     14.35 o 
  -1  10   2       28.25       21.48     17.88 o 
   0  10   2       19.91       27.69     17.88 o 
   1  10   2      106.11      151.40     32.14 o 
   2  10   2       26.89        9.90      9.15 o 
   3  10   2      108.56       95.42     14.10 o 
   4  10   2       67.57       86.36     18.71 o 
   5  10   2      137.34      167.59     36.93 o 
   6  10   2       42.38       54.38     26.10 o 
   7  10   2       21.54       13.93     17.37 o 
  -7  11   2       14.36       39.19     19.47 o 
  -6  11   2      535.77      553.14     53.54 o 
  -5  11   2       81.76       71.00     30.13 o 
  -4  11   2      639.92      739.02     83.42 o 
  -3  11   2        0.15       -3.86     16.36 o 
  -2  11   2        3.24      -12.34     16.28 o 
  -1  11   2        0.54       21.90     17.71 o 
   0  11   2      578.87      586.45     67.05 o 
   1  11   2       57.33       54.38     23.08 o 
   2  11   2       12.40        4.53     11.08 o 
   3  11   2        1.10        0.76      9.99 o 
   4  11   2        0.51        0.42      8.81 o 
   5  11   2       68.86       59.50     19.64 o 
   6  11   2        0.76      -10.49     19.30 o 
   7  11   2       72.53      118.33     41.21 o 
  -7  12   2       71.81       90.80     32.73 o 
  -6  12   2        0.59        9.23     26.27 o 
  -5  12   2       40.16       24.34     18.13 o 
  -4  12   2        0.12      -10.66     13.93 o 
  -3  12   2       20.89       20.39     18.21 o 
  -2  12   2       69.40       49.43     18.13 o 
  -1  12   2        1.74       16.78     18.71 o 
   0  12   2       12.70        6.55     14.35 o 
   1  12   2        0.06      -12.59     12.67 o 
   2  12   2       38.29       43.14     20.81 o 
   3  12   2        4.25        9.99      8.81 o 
   4  12   2        1.15       23.08     11.75 o 
   5  12   2        1.11        5.79     13.68 o 
   6  12   2        8.33        4.53     15.19 o 
  -7  13   2       47.42       21.82     19.97 o 
  -6  13   2        1.51       -3.52     11.67 o 
  -5  13   2       32.84       42.13     19.39 o 
  -4  13   2      117.84      136.88     40.62 o 
  -3  13   2      109.77      116.82     36.17 o 
  -2  13   2      429.83      396.03     64.03 o 
  -1  13   2      106.48       71.25     28.20 o 
   0  13   2      159.89      155.68     38.18 o 
   1  13   2       11.82        5.54      9.32 o 
   2  13   2      108.69       87.87     29.29 o 
   3  13   2      113.12      101.13     30.88 o 
   4  13   2      191.41      159.62     26.60 o 
   5  13   2       56.56       18.38     15.44 o 
   6  13   2       20.92       59.67     30.80 o 
  -6  14   2        0.00       -7.55     16.28 o 
  -5  14   2       63.40       60.76     26.94 o 
  -4  14   2       88.94      133.77     43.64 o 
  -3  14   2       23.44       38.35     23.16 o 
  -2  14   2       16.91       -0.34     12.25 o 
  -1  14   2        7.62       14.18     11.16 o 
   0  14   2      190.33      151.06     39.11 o 
   1  14   2       29.27       13.01      9.40 o 
   2  14   2       23.36       35.00     18.46 o 
   3  14   2       19.78        7.97     13.01 o 
   4  14   2        0.28       22.66     12.17 o 
   5  14   2        8.18      -24.25     24.25 o 
  -5  15   2       11.71       15.61     18.80 o 
  -4  15   2      106.19      135.20     41.04 o 
  -3  15   2       91.12      114.30     38.02 o 
  -2  15   2       18.99       -3.36     15.53 o 
  -1  15   2        6.77        4.53     13.93 o 
   0  15   2       60.40       48.42     27.02 o 
   1  15   2       26.38       17.88     17.62 o 
   2  15   2       86.84       77.13     29.96 o 
   3  15   2       16.43       32.48     16.53 o 
   4  15   2        4.99        7.89     14.60 o 
  -5  16   2        4.21        8.98     16.95 o 
  -4  16   2        3.89       53.12     30.46 o 
  -3  16   2       31.88       33.65     19.72 o 
  -2  16   2       62.08       74.36     35.50 o 
  -1  16   2        7.46        5.04     14.69 o 
   0  16   2        2.40        4.87     10.57 o 
   1  16   2        2.49      -22.16     22.16 o 
   2  16   2       17.41        8.98     18.55 o 
   3  16   2       16.20       26.44     26.60 o 
  -3  17   2        2.37        0.34     15.11 o 
  -2  17   2       49.59       57.40     28.62 o 
  -1  17   2        7.38      -20.06     20.06 o 
   0  17   2       34.64       10.41     14.85 o 
   1  17   2       33.45       77.38     32.14 o 
   2  17   2       19.35        5.20     14.35 o 
  -1  18   2        3.22      -32.06     32.06 o 
   0 -19   3        0.12      -20.65     21.06 o 
   1 -19   3      147.14      131.00     45.23 o 
   2 -19   3       56.18      102.72     42.97 o 
  -2 -18   3        6.11       12.25     14.60 o 
  -1 -18   3        1.72       11.58     19.05 o 
   0 -18   3       31.42       10.41     12.17 o 
   1 -18   3       12.70       14.77     17.62 o 
   2 -18   3       23.68       72.09     33.23 o 
   3 -18   3      161.90      234.65     61.35 o 
   4 -18   3       19.91        4.11     23.41 o 
  -3 -17   3       88.92       54.05     26.02 o 
  -2 -17   3        0.00        8.90     16.78 o 
  -1 -17   3      154.13      128.07     41.71 o 
   0 -17   3        4.99       -7.39     17.62 o 
   1 -17   3       46.13       40.87     22.32 o 
   2 -17   3        4.33        0.25     19.55 o 
   3 -17   3      111.28      135.45     43.64 o 
   4 -17   3       60.08       57.57     32.90 o 
   5 -17   3      159.61      128.99     43.98 o 
  -4 -16   3        8.21       16.87     12.08 o 
  -3 -16   3        3.71       34.24     19.64 o 
  -2 -16   3        0.87       -1.68     14.10 o 
  -1 -16   3       43.91       35.42     19.05 o 
   0 -16   3      102.69       97.01     34.91 o 
   1 -16   3      153.31      158.11     43.72 o 
   2 -16   3       23.00       41.12     26.52 o 
   3 -16   3        0.79        5.29     20.23 o 
   4 -16   3        0.97        8.73     13.34 o 
   5 -16   3       55.41       88.79     35.84 o 
  -5 -15   3       69.98       66.30     26.60 o 
  -4 -15   3        1.24      -13.43     13.43 o 
  -3 -15   3      124.29       80.31     23.16 o 
  -2 -15   3       21.52       25.85     15.78 o 
  -1 -15   3       56.34       61.68     28.11 o 
   0 -15   3       81.14       50.10     21.90 o 
   1 -15   3      109.87       98.36     31.89 o 
   2 -15   3      130.16      117.32     38.52 o 
   3 -15   3      288.58      250.85     55.31 o 
   4 -15   3        7.38       22.99     19.47 o 
   5 -15   3       67.08       76.12     30.30 o 
   6 -15   3       15.76       61.26     28.53 o 
  -6 -14   3       10.11        1.34     21.57 o 
  -5 -14   3        5.56        5.71     10.66 o 
  -4 -14   3       65.08       26.44     18.04 o 
  -3 -14   3        2.25       -6.63     11.25 o 
  -2 -14   3      258.54      277.28     50.69 o 
  -1 -14   3       13.56        2.94     11.41 o 
   0 -14   3        1.62        0.92     12.84 o 
   1 -14   3      102.01       59.67     26.02 o 
   2 -14   3        0.69       13.60     18.97 o 
   3 -14   3      151.94      148.46     40.12 o 
   4 -14   3        1.58        3.78     14.18 o 
   5 -14   3       20.87       42.30     25.85 o 
   6 -14   3       12.37       -5.12     12.67 o 
   7 -14   3       20.71      -23.16     23.16 o 
  -6 -13   3       25.82       78.38     31.55 o 
  -5 -13   3        0.75       10.83     21.15 o 
  -4 -13   3       16.58        9.40     23.75 o 
  -3 -13   3       55.43       37.35     13.26 o 
  -2 -13   3       13.27        5.37     11.25 o 
  -1 -13   3      110.66       97.60     30.46 o 
   0 -13   3       20.19       23.75     18.13 o 
   1 -13   3       28.83       20.73     15.69 o 
   2 -13   3        3.47        5.37     14.43 o 
   3 -13   3       17.12       -3.36     13.18 o 
   4 -13   3       50.85       17.04     16.62 o 
   5 -13   3       36.65       41.37     24.67 o 
   6 -13   3        0.28      -11.83     19.72 o 
   7 -13   3        2.60      -15.36     17.46 o 
  -7 -12   3        4.73       -7.55     25.43 o 
  -6 -12   3       38.24       59.75     28.62 o 
  -5 -12   3       77.60       96.34     20.06 o 
  -4 -12   3      123.41      102.13     20.39 o 
  -3 -12   3        1.12       -9.23     10.49 o 
  -2 -12   3       28.17       37.51     18.30 o 
  -1 -12   3        0.00       -4.78     11.41 o 
   0 -12   3       20.51       29.37     18.80 o 
   1 -12   3       74.86       92.15     27.69 o 
   2 -12   3       88.63       69.32     24.42 o 
   3 -12   3      334.15      323.77     53.21 o 
   4 -12   3      227.83      246.48     47.58 o 
   5 -12   3      337.90      340.81     57.15 o 
   6 -12   3        0.01       -9.99     16.20 o 
   7 -12   3      140.96      102.05     33.65 o 
  -7 -11   3       66.26       40.45     32.98 o 
  -6 -11   3        3.76        7.13     16.87 o 
  -5 -11   3       97.04      129.58     23.16 o 
  -4 -11   3      152.47      173.80     26.02 o 
  -3 -11   3       10.88        6.38      7.05 o 
  -2 -11   3       65.33       28.28     26.02 o 
  -1 -11   3        0.17       29.04     20.39 o 
   0 -11   3       54.58       52.28     20.73 o 
   1 -11   3        4.14       13.60     15.78 o 
   2 -11   3      110.84      135.54     32.90 o 
   3 -11   3      163.25      140.15     33.23 o 
   4 -11   3      206.16      257.56     47.00 o 
   5 -11   3      152.00      142.50     37.85 o 
   6 -11   3       53.49       23.33     16.28 o 
   7 -11   3      236.49      224.49     47.00 o 
  -7 -10   3      178.08      195.71     51.03 o 
  -6 -10   3        4.12       35.58     22.49 o 
  -5 -10   3      364.21      374.63     35.33 o 
  -4 -10   3       95.72       90.30     18.46 o 
  -3 -10   3       32.63       28.79      8.22 o 
  -2 -10   3        1.46        5.12      5.96 o 
  -1 -10   3        3.32       26.27     20.65 o 
   0 -10   3        0.17        4.03      6.55 o 
   1 -10   3     1132.45     1070.18     82.83 o 
   2 -10   3       31.34       27.02     15.78 o 
   3 -10   3      831.49      900.07     78.47 o 
   4 -10   3      108.68      120.68     29.12 o 
   5 -10   3      459.15      422.38     57.40 o 
   6 -10   3       99.73      134.78     34.32 o 
   7 -10   3      242.37      227.60     44.90 o 
  -8  -9   3        1.68        2.60     19.81 o 
  -7  -9   3      124.90       55.98     32.65 o 
  -6  -9   3      155.73      212.49     24.25 o 
  -5  -9   3      370.98      388.65     29.37 o 
  -4  -9   3       99.67       98.44     18.21 o 
  -3  -9   3       12.00       15.95      7.72 o 
  -2  -9   3       13.24       13.60      7.22 o 
  -1  -9   3      112.31       85.77     16.95 o 
   0  -9   3        6.59        7.22      5.62 o 
   1  -9   3      185.58      206.03     37.26 o 
   2  -9   3      143.56      155.51     27.61 o 
   3  -9   3        0.17       30.80     11.75 o 
   4  -9   3       32.31       33.15     15.44 o 
   5  -9   3       50.23       42.05     19.13 o 
   6  -9   3       30.50       53.88     20.98 o 
   7  -9   3      273.45      277.95     30.46 o 
   8  -9   3      338.68      431.95     87.36 o 
  -8  -8   3        1.56      -23.33     23.33 o 
  -7  -8   3        0.10      -22.91     22.91 o 
  -6  -8   3       39.63       49.77     11.67 o 
  -5  -8   3       78.61       93.32     17.54 o 
  -4  -8   3       58.72       43.14     12.50 o 
  -3  -8   3      204.70      219.54     19.55 o 
  -2  -8   3      384.85      430.52     26.27 o 
  -1  -8   3      724.84      733.23     33.32 o 
   0  -8   3      216.80      216.60     34.24 o 
   1  -8   3       20.08       18.38      9.99 o 
   2  -8   3      186.99      186.48     31.72 o 
   3  -8   3      201.50      235.49     37.09 o 
   4  -8   3       22.15       22.16     14.18 o 
   5  -8   3       27.14       34.58      9.82 o 
   6  -8   3      119.25      153.08     30.63 o 
   7  -8   3       49.99       79.22     31.89 o 
   8  -8   3       43.13       25.43     22.07 o 
   9  -8   3       37.23       40.87     32.31 o 
  -8  -7   3       82.37      173.22     57.74 o 
  -7  -7   3        6.28       23.58     23.92 o 
  -6  -7   3       12.09        9.65      9.82 o 
  -5  -7   3       45.26       15.44     17.79 o 
  -4  -7   3      194.00      214.84     23.75 o 
  -3  -7   3     1068.83      953.78     46.49 o 
  -2  -7   3      154.25      153.24     14.77 o 
  -1  -7   3      801.71      933.64     35.08 o 
   0  -7   3        0.16        4.36      6.55 o 
   1  -7   3     1609.04     1743.24     88.29 o 
   2  -7   3        2.53       -0.50      5.45 o 
   3  -7   3     1318.97      215.77    618.43 o 
   4  -7   3       15.84        4.45      7.39 o 
   5  -7   3      297.99      263.43     38.02 o 
   6  -7   3      292.30      294.57     40.79 o 
   7  -7   3       68.28       60.84     13.76 o 
   8  -7   3      490.11      542.81     92.57 o 
   9  -7   3      100.31      121.18     50.10 o 
  -9  -6   3       21.21       13.93     30.46 o 
  -8  -6   3       45.54       79.98     40.70 o 
  -7  -6   3       36.72       73.26     29.12 o 
  -6  -6   3      102.57      108.76     13.51 o 
  -5  -6   3       61.21       54.89      9.99 o 
  -4  -6   3        0.42       -5.12      5.12 o 
  -3  -6   3     1116.53     1097.88     65.96 o 
  -2  -6   3       81.66       67.47     10.07 o 
  -1  -6   3      321.19      384.11     20.98 o 
   0  -6   3       31.34       22.58     10.49 o 
   1  -6   3      646.06      516.04     45.15 o 
   2  -6   3       28.06       10.83      5.87 o 
   3  -6   3      198.92      214.25     21.23 o 
   4  -6   3       42.95       47.50     10.99 o 
   5  -6   3      140.82       43.72     90.38 o 
   6  -6   3       30.22       12.25     14.77 o 
   7  -6   3       10.54       -9.57     30.30 o 
   8  -6   3       41.85       17.54     27.02 o 
   9  -6   3       19.05       56.98     34.74 o 
  -9  -5   3       14.77       73.01     36.25 o 
  -8  -5   3        1.08       37.77     29.62 o 
  -7  -5   3        2.01       11.16     21.57 o 
  -6  -5   3       10.48        5.54      4.11 o 
  -5  -5   3      253.00      235.07     17.88 o 
  -4  -5   3       91.47      114.89     12.67 o 
  -3  -5   3       87.17       90.22     15.61 o 
  -2  -5   3      286.09      291.38     23.08 o 
  -1  -5   3       28.55       49.26      9.99 o 
   0  -5   3       18.33       13.85      7.97 o 
   1  -5   3      195.46      178.25     25.76 o 
   2  -5   3      127.52      133.69     15.44 o 
   3  -5   3     2687.15     2686.37     72.76 o 
   4  -5   3       83.43       90.13     13.09 o 
   5  -5   3      763.14      861.80     40.79 o 
   6  -5   3      149.04      143.26     13.43 o 
   7  -5   3        6.56      -33.23     35.58 o 
   8  -5   3        0.14        7.47     23.50 o 
   9  -5   3       98.81      164.15     58.24 o 
  -9  -4   3        7.40       49.43     34.16 o 
  -8  -4   3       27.89       59.75     30.04 o 
  -7  -4   3        2.32       58.49     28.53 o 
  -6  -4   3       43.72       58.07      8.39 o 
  -5  -4   3      636.82      662.57     28.70 o 
  -4  -4   3      131.13      113.63     12.17 o 
  -3  -4   3      130.24      156.85     13.85 o 
  -2  -4   3      132.02      103.14     17.96 o 
  -1  -4   3     1401.39     1341.76     33.49 o 
   0  -4   3       66.20       55.56     12.67 o 
   1  -4   3     1082.06     1031.50     52.28 o 
   2  -4   3      943.04      886.81     34.41 o 
   3  -4   3      987.58     1068.09     38.52 o 
   4  -4   3     1654.18     1612.07     51.86 o 
   5  -4   3      177.61      172.46     23.83 o 
   6  -4   3      365.94      379.67     23.25 o 
   7  -4   3        0.08      -12.08     18.30 o 
   8  -4   3        4.07        9.23     22.16 o 
   9  -4   3       17.02       40.12     33.82 o 
  -9  -3   3      106.62      114.14     49.26 o 
  -8  -3   3        3.87       -0.92     17.20 o 
  -7  -3   3       51.26       81.74     30.63 o 
  -6  -3   3        0.54        5.54      2.77 o 
  -5  -3   3      168.95      194.78     14.85 o 
  -4  -3   3        0.31        0.50      3.69 o 
  -3  -3   3      407.24      431.95     27.36 o 
  -2  -3   3      545.34      521.24     49.68 o 
  -1  -3   3      207.08      275.77     20.48 o 
   0  -3   3      106.37       80.48     13.68 o 
   1  -3   3     5244.48     5017.24    102.81 o 
   2  -3   3     1527.12     1485.10     39.44 o 
   3  -3   3     2250.85     2246.61     39.78 o 
   4  -3   3      712.84      740.45     22.91 o 
   5  -3   3       78.14       73.68      9.32 o 
   6  -3   3        2.98        3.19      9.82 o 
   7  -3   3       60.40       78.89     35.25 o 
   8  -3   3        4.95       60.17     46.49 o 
   9  -3   3       20.42      -10.24     28.37 o 
  -9  -2   3      275.24      264.94     62.44 o 
  -8  -2   3        6.29        9.06     16.70 o 
  -7  -2   3      231.54      160.63     21.82 o 
  -6  -2   3        0.25        8.90     13.01 o 
  -5  -2   3      403.43      419.28     27.02 o 
  -4  -2   3       62.43       47.67     10.15 o 
  -3  -2   3      689.95      607.85     32.14 o 
  -2  -2   3     1134.50     1114.33     30.30 o 
  -1  -2   3     2860.46     2775.66     52.96 o 
   0  -2   3      260.74      241.28     22.16 o 
   1  -2   3     7868.95     7703.53     81.82 o 
   2  -2   3     2825.10     2637.78     66.05 o 
   3  -2   3      274.86      303.05     12.59 o 
   4  -2   3      118.19      118.92      9.32 o 
   5  -2   3      220.14      175.82     38.60 o 
   6  -2   3        0.07      113.88     37.43 o 
   7  -2   3      154.42      220.30     52.87 o 
   8  -2   3        2.11       62.19     33.40 o 
   9  -2   3       12.56      -18.55     36.67 o 
  -9  -1   3       68.66       34.66     22.99 o 
  -8  -1   3       61.17       85.85     32.56 o 
  -7  -1   3       33.00       32.48     14.02 o 
  -6  -1   3      275.85      286.43     23.50 o 
  -5  -1   3       41.90       24.59     10.99 o 
  -4  -1   3     1178.38     1307.18     34.66 o 
  -3  -1   3      182.89      166.92     11.16 o 
  -2  -1   3     5094.34     4560.62     73.60 o 
  -1  -1   3     1940.30     1844.20     31.30 o 
   0  -1   3      223.28      196.63     18.63 o 
   1  -1   3     2326.17     2225.21     41.54 o 
   2  -1   3     4611.41     4245.24     66.55 o 
   3  -1   3        6.74       10.74      2.52 o 
   4  -1   3      786.87      688.34     57.65 o 
   5  -1   3      122.58      126.89     33.57 o 
   6  -1   3      396.73      423.39     66.05 o 
   7  -1   3       60.73       91.98     35.92 o 
   8  -1   3      225.16      214.51     55.56 o 
   9  -1   3       78.14       86.02     41.21 o 
  -9   0   3       36.59       38.18     32.23 o 
  -8   0   3      152.89       62.02     18.71 o 
  -7   0   3       85.50       69.57     20.73 o 
  -6   0   3      347.97      440.51     31.64 o 
  -5   0   3      257.81      306.74     18.30 o 
  -4   0   3      709.86      661.48     21.74 o 
  -3   0   3       83.56       85.60      8.98 o 
  -2   0   3     5102.10     4405.28     58.58 o 
  -1   0   3     9703.81     8567.26    120.43 o 
   0   0   3      447.37      399.64     26.35 o 
   1   0   3     5173.92     4745.00     48.84 o 
   2   0   3     4503.06     4191.02     47.50 o 
   3   0   3        0.77        2.77      3.52 o 
   4   0   3     1498.56     1583.54     93.74 o 
   5   0   3       67.78      127.56     35.00 o 
   6   0   3      153.95      208.63     44.23 o 
   7   0   3       28.86      -11.50     30.46 o 
   8   0   3       10.00      -12.25     29.46 o 
   9   0   3       19.23      -14.69     25.93 o 
  -9   1   3       42.70       43.81     23.25 o 
  -8   1   3       14.37       52.03     36.25 o 
  -7   1   3      162.17      199.40     34.24 o 
  -6   1   3        1.05       12.92     11.75 o 
  -5   1   3      153.99      165.66     14.60 o 
  -4   1   3        0.08        9.65      9.23 o 
  -3   1   3        8.47       11.92      3.44 o 
  -2   1   3      536.97      486.08     24.51 o 
  -1   1   3      597.62      558.93     35.75 o 
   0   1   3      147.75      114.89     15.19 o 
   1   1   3      214.15      207.46     12.00 o 
   2   1   3      677.37      550.87     41.54 o 
   3   1   3      646.31      585.28     22.66 o 
   4   1   3       22.91        0.92     32.39 o 
   5   1   3      314.58      272.83     45.32 o 
   6   1   3        4.39       38.60     27.69 o 
   7   1   3      252.31      296.25     57.74 o 
   8   1   3       52.97       42.38     24.93 o 
   9   1   3      379.31      410.72     79.56 o 
  -9   2   3       35.20       63.36     31.55 o 
  -8   2   3       47.80      129.83     43.98 o 
  -7   2   3       58.26       49.18     14.18 o 
  -6   2   3      169.12      156.77     15.11 o 
  -5   2   3      270.73      328.14     22.32 o 
  -4   2   3     1687.55     1692.56     47.16 o 
  -3   2   3     4266.49     4188.25     80.99 o 
  -2   2   3     2064.27     1943.74     52.12 o 
  -1   2   3     6792.81     6001.49    125.13 o 
   0   2   3       60.44       40.79      5.45 o 
   1   2   3        7.35        7.72      3.19 o 
   2   2   3      396.40      382.86     15.02 o 
   3   2   3       56.90       51.78      5.04 o 
   4   2   3        6.57        0.25      3.19 o 
   5   2   3      328.03      349.71     52.70 o 
   6   2   3        0.53        7.13     18.46 o 
   7   2   3       28.24       47.67     28.37 o 
   8   2   3        0.30       18.21     18.13 o 
   9   2   3       70.96      118.42     48.84 o 
  -9   3   3       72.59      137.97     51.86 o 
  -8   3   3        2.46      -15.02     19.81 o 
  -7   3   3        0.36       -2.43      4.20 o 
  -6   3   3       62.77       26.02     21.15 o 
  -5   3   3       67.73       79.81     12.17 o 
  -4   3   3      493.57      510.42     31.72 o 
  -3   3   3      143.59      145.10     16.70 o 
  -2   3   3      372.00      376.39     20.23 o 
  -1   3   3       21.86       35.84     23.16 o 
   0   3   3       34.33       29.37      7.39 o 
   1   3   3      859.83      827.65     21.48 o 
   2   3   3      224.19      227.26     14.35 o 
   3   3   3       98.50      132.09      9.90 o 
   4   3   3      147.27      142.92     16.45 o 
   5   3   3      175.31      161.97     21.15 o 
   6   3   3        1.14       -2.10     13.60 o 
   7   3   3       42.50       55.89     26.27 o 
   8   3   3        3.09       83.25     34.24 o 
   9   3   3       33.20       95.92     41.21 o 
  -9   4   3       27.76       32.73     32.65 o 
  -8   4   3       70.96       92.99     41.21 o 
  -7   4   3        1.70      -11.83     16.62 o 
  -6   4   3      343.67      376.81     35.00 o 
  -5   4   3     1200.26      909.81    349.71 o 
  -4   4   3      140.19       36.09     58.75 o 
  -3   4   3     1956.23     1933.33     51.78 o 
  -2   4   3       86.58       91.73     18.46 o 
  -1   4   3      943.02      841.75     55.22 o 
   0   4   3        0.00        4.36      4.11 o 
   1   4   3      328.70      358.77     15.78 o 
   2   4   3       74.88       61.43      7.39 o 
   3   4   3        5.22        4.28      4.28 o 
   4   4   3      141.23      138.64     14.52 o 
   5   4   3      236.08      223.57     22.58 o 
   6   4   3       11.81       10.74      3.86 o 
   7   4   3       10.23       67.47     31.22 o 
   8   4   3        2.42       48.17     29.37 o 
   9   4   3        9.95       14.02     34.41 o 
  -9   5   3       11.25       16.87     22.66 o 
  -8   5   3       18.36        5.12     27.44 o 
  -7   5   3       20.60        5.37      6.38 o 
  -6   5   3       21.09        6.04      9.32 o 
  -5   5   3      186.46      124.04     26.86 o 
  -4   5   3       86.85       94.75     20.98 o 
  -3   5   3      117.55      166.75     20.98 o 
  -2   5   3       22.98        5.79      6.46 o 
  -1   5   3       16.13       28.20     15.19 o 
   0   5   3        0.00        6.63      3.94 o 
   1   5   3     1187.28     1464.37     34.24 o 
   2   5   3        8.97        7.64      5.79 o 
   3   5   3      998.01     1034.60     33.49 o 
   4   5   3       24.31       28.37      6.63 o 
   5   5   3       55.97       55.31     24.42 o 
   6   5   3       10.76        8.98     19.22 o 
   7   5   3       19.28       53.79     35.00 o 
   8   5   3       73.62      113.46     40.37 o 
  -9   6   3       49.58      121.02     50.69 o 
  -8   6   3      321.26      280.22     65.29 o 
  -7   6   3       98.51       95.42     20.56 o 
  -6   6   3      138.89      150.73     32.14 o 
  -5   6   3      118.99      125.13     19.30 o 
  -4   6   3        7.85        6.97      6.38 o 
  -3   6   3     1364.47     1328.08     85.77 o 
  -2   6   3       45.38       45.49     16.20 o 
  -1   6   3     1127.43     1211.93     76.29 o 
   0   6   3        9.81        5.71      4.45 o 
   1   6   3      129.73      116.90     10.41 o 
   2   6   3       74.17       32.90     23.08 o 
   3   6   3      626.76      544.07     26.69 o 
   4   6   3      257.92      232.97     24.51 o 
   5   6   3       38.81       34.32     12.84 o 
   6   6   3      135.09      123.79     19.39 o 
   7   6   3        6.69      -33.23     33.23 o 
   8   6   3        0.53      -10.07     26.69 o 
  -9   7   3       80.01       71.67     49.09 o 
  -8   7   3      168.48      175.15     52.28 o 
  -7   7   3      313.00      341.31     40.45 o 
  -6   7   3      134.87      110.61     27.95 o 
  -5   7   3       25.41        8.48     13.68 o 
  -4   7   3      101.77       76.12     15.69 o 
  -3   7   3        0.64        4.20      6.04 o 
  -2   7   3      427.61      426.16     49.68 o 
  -1   7   3      353.96      464.35     51.36 o 
   0   7   3       30.06       37.09      7.64 o 
   1   7   3     1001.26      964.69     37.09 o 
   2   7   3      249.49      243.96     19.22 o 
   3   7   3       88.81       95.08     11.16 o 
   4   7   3      217.36      254.87     19.72 o 
   5   7   3      167.18      164.49     21.90 o 
   6   7   3      413.17      424.57     38.35 o 
   7   7   3        0.04        1.26     20.23 o 
   8   7   3       37.51       28.45     28.45 o 
  -8   8   3      104.00      162.05     52.28 o 
  -7   8   3      307.51      308.50     50.69 o 
  -6   8   3        0.92       10.74      9.65 o 
  -5   8   3       23.49       11.58      7.72 o 
  -4   8   3       26.01       43.47     19.47 o 
  -3   8   3      140.35       89.71     24.42 o 
  -2   8   3       46.67       23.16      9.48 o 
  -1   8   3      653.69      581.84     59.84 o 
   0   8   3       11.84        5.71     14.69 o 
   1   8   3        0.05       85.52     46.91 o 
   2   8   3       20.67       16.11      5.96 o 
   3   8   3      142.70      148.63     16.95 o 
   4   8   3       21.96       84.85     16.78 o 
   5   8   3      466.01      432.96     64.03 o 
   6   8   3        0.53        4.62      6.71 o 
   7   8   3      176.52      102.13     39.86 o 
   8   8   3       65.08       61.26     33.74 o 
  -8   9   3       13.81        9.99     19.64 o 
  -7   9   3      282.28      284.75     50.61 o 
  -6   9   3      213.18      257.73     46.75 o 
  -5   9   3      625.93      637.65     52.12 o 
  -4   9   3      348.21      409.96     56.73 o 
  -3   9   3      641.11      758.91     75.36 o 
  -2   9   3        5.31        2.94     11.33 o 
  -1   9   3      867.99      757.49     71.92 o 
   0   9   3        6.56       16.87     12.84 o 
   1   9   3       31.65       25.68      8.14 o 
   2   9   3       32.55       20.48     17.20 o 
   3   9   3       93.00      113.30     15.44 o 
   4   9   3      221.88      222.56     20.90 o 
   5   9   3      344.90      388.48     58.91 o 
   6   9   3      102.72      102.89     22.16 o 
   7   9   3       88.71      124.12     42.80 o 
  -8  10   3       10.61      -44.73     44.73 o 
  -7  10   3       30.40       24.00     18.80 o 
  -6  10   3       68.32       47.08     23.67 o 
  -5  10   3      154.75      134.19     24.76 o 
  -4  10   3      146.33      190.09     40.95 o 
  -3  10   3      428.86      466.36     62.69 o 
  -2  10   3      118.23      109.35     27.78 o 
  -1  10   3       45.94       21.57     15.53 o 
   0  10   3      135.43      127.31     31.30 o 
   1  10   3       37.10       36.67     17.96 o 
   2  10   3       46.29       30.97     38.44 o 
   3  10   3       48.84       29.46     14.27 o 
   4  10   3       54.19       84.68     23.41 o 
   5  10   3       48.74       26.27     20.81 o 
   6  10   3        0.07       20.14     11.75 o 
   7  10   3       21.42       -1.43     17.62 o 
  -7  11   3      103.59      137.30     40.79 o 
  -6  11   3       45.70      101.71     32.39 o 
  -5  11   3      175.59      202.67     32.56 o 
  -4  11   3      186.43      207.21     45.82 o 
  -3  11   3      280.90      256.05     49.85 o 
  -2  11   3       36.62       30.55     18.80 o 
  -1  11   3       58.02       23.83     16.95 o 
   0  11   3       93.81      113.38     29.37 o 
   1  11   3       15.13       14.77     17.20 o 
   2  11   3       12.36        0.34     13.09 o 
   3  11   3       40.63       20.06     12.34 o 
   4  11   3       20.19        2.69      7.72 o 
   5  11   3       42.29       56.82     27.78 o 
   6  11   3       25.72       49.43     25.51 o 
  -7  12   3       68.83       72.26     29.62 o 
  -6  12   3        4.24       27.86     20.06 o 
  -5  12   3      149.14      155.09     28.95 o 
  -4  12   3       12.58       46.83     28.03 o 
  -3  12   3       83.35       75.87     28.20 o 
  -2  12   3        5.44       22.83     14.35 o 
  -1  12   3      158.93      185.97     41.54 o 
   0  12   3       10.09       24.93     18.13 o 
   1  12   3      229.12      213.84     43.64 o 
   2  12   3        0.19       -1.09      9.99 o 
   3  12   3        3.33        1.76      9.32 o 
   4  12   3        7.00       -7.39      7.39 o 
   5  12   3        0.02       12.34     22.66 o 
   6  12   3        0.44       -4.45     15.02 o 
  -6  13   3       63.28       44.90     25.26 o 
  -5  13   3       97.42       86.61     23.92 o 
  -4  13   3        5.55       13.93     15.69 o 
  -3  13   3      244.86      199.48     48.34 o 
  -2  13   3      231.97      234.06     50.27 o 
  -1  13   3       31.02       -0.67     13.09 o 
   0  13   3       51.94       26.60     16.03 o 
   1  13   3        7.55       18.38     16.20 o 
   2  13   3       73.72       53.29     23.25 o 
   3  13   3        1.90       -3.52      8.48 o 
   4  13   3      144.81      143.09     25.09 o 
   5  13   3       35.06       52.37     27.11 o 
  -6  14   3        6.25      -26.02     26.02 o 
  -5  14   3       31.81       21.99     29.71 o 
  -4  14   3        5.20        1.51     11.92 o 
  -3  14   3       21.43       20.39     17.96 o 
  -2  14   3       11.59        9.90     21.57 o 
  -1  14   3        2.65        9.23     13.68 o 
   0  14   3        1.52       15.36     20.14 o 
   1  14   3       89.60      130.42     38.10 o 
   2  14   3       23.20       41.63     22.49 o 
   3  14   3       64.37       46.83     21.40 o 
   4  14   3       11.05       39.02     21.90 o 
   5  14   3        0.19       14.85     19.72 o 
  -5  15   3       71.01      137.72     37.09 o 
  -4  15   3      111.26      145.69     47.16 o 
  -3  15   3        7.48       18.55     18.46 o 
  -2  15   3       21.01       30.38     23.83 o 
  -1  15   3      127.37      142.67     40.12 o 
   0  15   3       13.26       19.64     18.21 o 
   1  15   3        3.51       18.97     18.13 o 
   2  15   3       99.43      108.34     34.58 o 
   3  15   3       23.37       47.58     23.50 o 
   4  15   3       29.51       37.35     20.31 o 
  -4  16   3       10.12       -9.90     17.54 o 
  -3  16   3       84.01      175.57     51.11 o 
  -2  16   3        2.44       -0.34     17.20 o 
  -1  16   3      144.61      169.19     48.34 o 
   0  16   3        9.17        4.53     15.44 o 
   1  16   3       93.82       65.46     30.46 o 
   2  16   3        6.77       11.33     13.60 o 
   3  16   3        2.43      -17.29     17.29 o 
  -3  17   3      150.61       84.43     32.39 o 
  -2  17   3        1.39       -2.94     13.09 o 
  -1  17   3       21.02       20.56     20.90 o 
   0  17   3       17.25       28.70     17.71 o 
   1  17   3       18.95       10.99     21.82 o 
  -1 -19   4        4.93       21.23     12.25 o 
   0 -19   4        3.04       13.51     18.88 o 
   1 -19   4        1.69       -2.85     16.36 o 
   2 -19   4       23.21       20.73     15.27 o 
  -2 -18   4       20.43       15.69     12.50 o 
  -1 -18   4       41.36       72.85     37.85 o 
   0 -18   4       24.86       61.10     30.88 o 
   1 -18   4       34.50       52.62     26.94 o 
   2 -18   4       25.91       17.88     21.23 o 
   3 -18   4       48.09       93.57     36.76 o 
   4 -18   4      313.43      382.35     77.21 o 
  -4 -17   4       99.96      102.81     36.42 o 
  -3 -17   4        6.49        7.47     17.71 o 
  -2 -17   4        1.82       -8.39     14.69 o 
  -1 -17   4        7.83       -0.08     15.19 o 
   0 -17   4       33.17       22.99     12.67 o 
   1 -17   4        3.96        9.32     11.83 o 
   2 -17   4        5.43       -3.69     14.77 o 
   3 -17   4       39.24       78.64     34.91 o 
   4 -17   4       91.94      121.18     46.16 o 
   5 -17   4       54.13       47.75     27.27 o 
  -4 -16   4       27.98       60.76     25.68 o 
  -3 -16   4      134.34      119.42     36.51 o 
  -2 -16   4       21.54       12.59     16.36 o 
  -1 -16   4       14.35        5.62     10.41 o 
   0 -16   4       36.10        6.13     12.34 o 
   1 -16   4       19.60       -3.11     17.88 o 
   2 -16   4      196.81      203.18     49.93 o 
   3 -16   4       19.08       18.63     13.51 o 
   4 -16   4        9.31       36.84     26.18 o 
   5 -16   4        0.16        5.79     12.50 o 
   6 -16   4       23.46       30.21     20.48 o 
  -5 -15   4       12.39        9.90     12.92 o 
  -4 -15   4       29.49       14.27      8.73 o 
  -3 -15   4       55.34       48.68     23.92 o 
  -2 -15   4       89.73       52.87     22.91 o 
  -1 -15   4        1.70      -14.77     20.65 o 
   0 -15   4        2.51       -2.35     17.79 o 
   1 -15   4       17.40       26.94     19.72 o 
   2 -15   4       53.14       73.77     29.46 o 
   3 -15   4       34.04       42.05     21.74 o 
   4 -15   4      244.04      239.18     54.55 o 
   5 -15   4        0.71      -19.81     21.48 o 
   6 -15   4      124.46      115.06     36.34 o 
  -6 -14   4        1.75      -13.60     19.30 o 
  -5 -14   4        6.66        4.03     13.18 o 
  -4 -14   4      101.07      199.15     30.30 o 
  -3 -14   4       43.01       84.43     28.20 o 
  -2 -14   4        0.90        8.64     15.78 o 
  -1 -14   4        4.68        7.89     11.92 o 
   0 -14   4      114.30      150.05     38.86 o 
   1 -14   4      364.15      386.38     60.51 o 
   2 -14   4       47.04       66.72     27.69 o 
   3 -14   4      235.05      239.60     51.78 o 
   4 -14   4       10.69       17.46     17.04 o 
   5 -14   4       36.60       28.11     21.57 o 
   6 -14   4        4.87       -0.34     11.83 o 
   7 -14   4        2.45       -6.21     21.65 o 
  -6 -13   4       12.12       88.96     36.17 o 
  -5 -13   4        2.84        5.37     21.23 o 
  -4 -13   4       21.89       15.61     11.25 o 
  -3 -13   4       52.74       58.24     16.95 o 
  -2 -13   4        1.22        5.87     10.07 o 
  -1 -13   4        5.93       -3.94     11.25 o 
   0 -13   4       10.89       -6.13     10.99 o 
   1 -13   4      251.88      264.27     50.69 o 
   2 -13   4       67.34       72.85     27.44 o 
   3 -13   4      166.40      190.92     43.56 o 
   4 -13   4      158.19      123.45     34.91 o 
   5 -13   4      105.69       47.67     23.83 o 
   6 -13   4       96.04      116.57     37.35 o 
   7 -13   4       44.44       -2.60     20.48 o 
  -7 -12   4        4.16       -5.29     24.76 o 
  -6 -12   4        3.72      -10.15     21.74 o 
  -5 -12   4      157.13      184.97     28.37 o 
  -4 -12   4       37.79       38.69     13.51 o 
  -3 -12   4       48.60       99.95     30.38 o 
  -2 -12   4       22.83       41.29     19.30 o 
  -1 -12   4      218.30      238.42     43.14 o 
   0 -12   4       70.54       68.73     25.26 o 
   1 -12   4       26.31       25.68     15.36 o 
   2 -12   4        0.16        0.08     10.07 o 
   3 -12   4        7.54       51.19     24.17 o 
   4 -12   4       67.00      105.16     31.89 o 
   5 -12   4       24.74       33.32     17.79 o 
   6 -12   4       81.67       82.50     28.53 o 
   7 -12   4       72.34       56.23     28.37 o 
  -7 -11   4      150.69      107.42     42.21 o 
  -6 -11   4       28.78       21.06     17.54 o 
  -5 -11   4      609.63      571.68     49.43 o 
  -4 -11   4        7.78       13.43     19.05 o 
  -3 -11   4      725.16      740.03     49.51 o 
  -2 -11   4       23.74       11.41     20.14 o 
  -1 -11   4       70.94       60.51     22.07 o 
   0 -11   4        1.23       18.63     14.35 o 
   1 -11   4       93.65      113.55     29.71 o 
   2 -11   4        3.46        2.27     10.83 o 
   3 -11   4      313.57      513.10     65.96 o 
   4 -11   4       36.63       44.23     21.99 o 
   5 -11   4      184.08      212.74     42.88 o 
   6 -11   4        0.84        5.62     14.43 o 
   7 -11   4        8.78        9.99     13.01 o 
  -8 -10   4        0.63       55.22     38.35 o 
  -7 -10   4        5.55       -2.18     15.44 o 
  -6 -10   4      157.52      146.11     22.91 o 
  -5 -10   4      121.14      118.33     21.06 o 
  -4 -10   4      214.60      258.40     30.30 o 
  -3 -10   4     1079.46     1105.77     47.42 o 
  -2 -10   4       21.49       13.76      8.73 o 
  -1 -10   4       63.34       79.39     16.87 o 
   0 -10   4       26.19       33.49     10.91 o 
   1 -10   4      539.18      592.66     61.94 o 
   2 -10   4      199.27      234.23     41.04 o 
   3 -10   4      180.22      163.23     33.90 o 
   4 -10   4      103.43       69.49     22.24 o 
   5 -10   4        3.39       -3.11     12.34 o 
   6 -10   4      104.12      147.20     34.66 o 
   7 -10   4        5.51       25.60     16.95 o 
  -8  -9   4       35.98       23.08     25.34 o 
  -7  -9   4      127.87       62.77     35.08 o 
  -6  -9   4       91.82       99.36     22.07 o 
  -5  -9   4      128.12      119.34     16.87 o 
  -4  -9   4       59.27       46.41     14.52 o 
  -3  -9   4        0.17       12.84     12.00 o 
  -2  -9   4        3.53        5.87      6.13 o 
  -1  -9   4       70.35       70.58     14.94 o 
   0  -9   4       49.00       51.11     18.38 o 
   1  -9   4        1.40       -5.71      8.48 o 
   2  -9   4       84.68       93.57     17.12 o 
   3  -9   4        2.03       22.41     12.84 o 
   4  -9   4      201.19      305.65     45.07 o 
   5  -9   4        1.34       11.33     12.17 o 
   6  -9   4       67.11       89.80     26.44 o 
   7  -9   4      169.96      152.74     33.15 o 
   8  -9   4      142.42      127.90     49.26 o 
  -8  -8   4       54.53       55.47     30.72 o 
  -7  -8   4        2.15      -18.04     22.41 o 
  -6  -8   4      115.22      104.32     17.12 o 
  -5  -8   4      293.70      273.00     27.78 o 
  -4  -8   4      263.14      362.97     32.31 o 
  -3  -8   4       61.29       41.79     11.67 o 
  -2  -8   4      468.07      448.99     32.98 o 
  -1  -8   4      231.56      245.39     18.97 o 
   0  -8   4       21.42       38.52     14.94 o 
   1  -8   4       14.10        3.02      9.48 o 
   2  -8   4       61.81      106.41     23.41 o 
   3  -8   4       31.69       88.45     25.51 o 
   4  -8   4      508.84      560.27     56.40 o 
   5  -8   4      153.08      157.61     21.90 o 
   6  -8   4       27.09       30.72     14.85 o 
   7  -8   4       59.31       42.05     18.46 o 
   8  -8   4       34.71       35.00     29.46 o 
   9  -8   4       24.46       45.99     34.58 o 
  -8  -7   4       50.72       67.39     32.48 o 
  -7  -7   4      109.92      168.01     44.14 o 
  -6  -7   4       94.08       41.96     37.18 o 
  -5  -7   4       32.85       13.26     16.87 o 
  -4  -7   4      165.99      219.21     25.60 o 
  -3  -7   4      565.53      630.68     39.28 o 
  -2  -7   4      649.46      644.36     30.38 o 
  -1  -7   4       95.09       83.34     12.08 o 
   0  -7   4      119.23      115.56     23.50 o 
   1  -7   4      195.58      179.76     28.37 o 
   2  -7   4        0.02        2.35      5.96 o 
   3  -7   4      212.48       51.28    111.11 o 
   4  -7   4        0.26       37.77     17.04 o 
   5  -7   4       10.09        4.45      9.23 o 
   6  -7   4      149.39      123.70     17.20 o 
   7  -7   4      164.88      166.42     32.56 o 
   8  -7   4       24.68       50.86     34.74 o 
   9  -7   4        0.09       19.30     19.89 o 
  -9  -6   4       24.96       18.46     21.40 o 
  -8  -6   4        3.66       -8.14     23.58 o 
  -7  -6   4        3.45       -1.17     20.23 o 
  -6  -6   4       34.68       20.06      6.88 o 
  -5  -6   4        1.26        1.01      5.04 o 
  -4  -6   4       36.42       37.26     11.67 o 
  -3  -6   4      273.63      277.45     20.90 o 
  -2  -6   4      432.52      471.31     30.88 o 
  -1  -6   4       19.74       10.15      4.20 o 
   0  -6   4      176.21      163.15     25.60 o 
   1  -6   4       65.58       77.46     18.30 o 
   2  -6   4       75.90       70.24     11.58 o 
   3  -6   4       25.80       26.94      8.22 o 
   4  -6   4      147.04      256.13     24.67 o 
   5  -6   4        7.89       -0.17      8.31 o 
   6  -6   4      286.08      289.37     23.58 o 
   7  -6   4       32.55       25.60     28.11 o 
   8  -6   4       90.62       59.84     34.41 o 
   9  -6   4        2.14        2.35     23.50 o 
  -9  -5   4       29.87       82.08     40.53 o 
  -8  -5   4       12.27       78.80     34.83 o 
  -7  -5   4       21.92       11.92     17.29 o 
  -6  -5   4       49.52       54.21      9.23 o 
  -5  -5   4       84.87       99.28     13.09 o 
  -4  -5   4      387.28      467.45     26.60 o 
  -3  -5   4       12.11       10.24      5.12 o 
  -2  -5   4       58.96       53.29     11.58 o 
  -1  -5   4      140.07      134.44     12.34 o 
   0  -5   4       20.25       -2.52      8.73 o 
   1  -5   4       87.04       66.38     14.94 o 
   2  -5   4      104.79       86.19     12.08 o 
   3  -5   4        0.82       12.17      6.80 o 
   4  -5   4       51.58       71.92     18.46 o 
   5  -5   4      108.65      102.81     11.25 o 
   6  -5   4       27.16       16.87      5.79 o 
   7  -5   4        6.57      -13.76     22.91 o 
   8  -5   4      104.59      100.62     43.22 o 
   9  -5   4       20.04       29.46     32.48 o 
  -9  -4   4        4.50       89.38     43.14 o 
  -8  -4   4        0.73       55.56     34.16 o 
  -7  -4   4      104.49      100.96     12.67 o 
  -6  -4   4        0.86        7.80      5.37 o 
  -5  -4   4       12.06       26.02      7.39 o 
  -4  -4   4      243.98      284.58     20.31 o 
  -3  -4   4       70.88       79.31     10.83 o 
  -2  -4   4       98.87      131.76     12.92 o 
  -1  -4   4       23.56       16.20      6.13 o 
   0  -4   4       62.42       65.46      8.73 o 
   1  -4   4       90.30       80.23     14.69 o 
   2  -4   4     2328.28     2364.86     57.82 o 
   3  -4   4       32.60       78.72     17.12 o 
   4  -4   4     1328.79     1270.17     34.66 o 
   5  -4   4       56.56       54.38      6.97 o 
   6  -4   4      443.32      433.21     24.00 o 
   7  -4   4        6.62       20.98     22.91 o 
   8  -4   4      110.97      221.14     59.75 o 
   9  -4   4       29.47      -20.06     27.78 o 
  -9  -3   4       98.61      193.44     56.31 o 
  -8  -3   4        1.86       10.49     27.19 o 
  -7  -3   4       15.22        5.45      5.04 o 
  -6  -3   4       32.04       29.46      6.55 o 
  -5  -3   4      148.19      146.28     18.46 o 
  -4  -3   4       19.49      176.74     35.84 o 
  -3  -3   4      257.85      296.16     20.90 o 
  -2  -3   4      315.46      317.14     18.71 o 
  -1  -3   4      248.56      243.38     16.70 o 
   0  -3   4     1410.75     1500.96     63.61 o 
   1  -3   4      215.51      211.32     16.78 o 
   2  -3   4       80.87       76.71      8.31 o 
   3  -3   4      158.48      187.32     16.03 o 
   4  -3   4      164.44      195.96     21.23 o 
   5  -3   4        3.61       -3.27     12.59 o 
   6  -3   4      161.43      166.34     42.80 o 
   7  -3   4      174.91      241.70     56.14 o 
   8  -3   4       37.99       69.74     39.61 o 
   9  -3   4      471.26      517.30     95.00 o 
  -9  -2   4      502.53      530.22     86.27 o 
  -8  -2   4      111.51      113.63     41.96 o 
  -7  -2   4       97.46      115.81     19.05 o 
  -6  -2   4        0.96        6.97      5.37 o 
  -5  -2   4       94.03       81.24     26.86 o 
  -4  -2   4       81.68      112.46     13.68 o 
  -3  -2   4      644.54      720.14     25.68 o 
  -2  -2   4      699.20      621.62     21.40 o 
  -1  -2   4      930.32      942.45     25.26 o 
   0  -2   4       78.56      104.23     14.43 o 
   1  -2   4      333.16      294.57     18.55 o 
   2  -2   4      103.44      109.69      8.81 o 
   3  -2   4      703.09      675.08     24.59 o 
   5  -2   4        8.09        4.62      3.02 o 
   6  -2   4        4.64       14.10     19.47 o 
   7  -2   4       40.70       34.74     29.96 o 
   8  -2   4        3.83      -15.86     18.55 o 
   9  -2   4      217.15      160.96     54.05 o 
  -9  -1   4        1.12       53.29     28.37 o 
  -8  -1   4      171.14       79.64     30.97 o 
  -7  -1   4       65.86      103.64     33.65 o 
  -6  -1   4      286.53      259.66     72.76 o 
  -5  -1   4        3.98        3.61      4.28 o 
  -4  -1   4     2449.02     2570.98     54.13 o 
  -3  -1   4      110.72      112.62     10.32 o 
  -2  -1   4     9850.16     9474.05    126.30 o 
  -1  -1   4      402.51      400.90     15.53 o 
   0  -1   4     9074.17     9247.21    146.78 o 
   1  -1   4      138.92      144.85     13.09 o 
   2  -1   4     9525.49     9114.77    111.79 o 
   3  -1   4        2.83       31.89     11.08 o 
   4  -1   4     2198.16     2026.48    212.58 o 
   5  -1   4        0.77        5.20     13.18 o 
   6  -1   4      449.76      482.30     69.32 o 
   7  -1   4       45.54       83.17     37.43 o 
   8  -1   4      189.64      177.83     49.09 o 
   9  -1   4       32.95      -43.05     43.05 o 
  -9   0   4      319.67      306.57     68.65 o 
  -8   0   4       94.59       76.54     34.32 o 
  -7   0   4       66.70       85.01     17.54 o 
  -6   0   4       60.41       63.70     12.34 o 
  -5   0   4       14.88       19.72      6.13 o 
  -4   0   4      118.53      496.66    109.52 o 
  -3   0   4      294.73      275.02     17.54 o 
  -2   0   4      806.85      719.89     25.51 o 
  -1   0   4      234.83      228.44     14.27 o 
   0   0   4      284.79      316.05     27.95 o 
   1   0   4     1184.45     1089.15     25.34 o 
   2   0   4     2153.00     2063.66     38.27 o 
   3   0   4      983.42      882.20     50.35 o 
   4   0   4      352.19      282.32     65.21 o 
   5   0   4      167.21      174.06     38.60 o 
   6   0   4       38.53       55.81     33.99 o 
   7   0   4        8.49       -6.04     23.83 o 
   8   0   4      211.00      170.11     48.51 o 
   9   0   4      182.51      206.03     58.41 o 
  -9   1   4      488.36      495.65     88.45 o 
  -8   1   4       11.78      -20.90     20.90 o 
  -7   1   4      171.43      173.64     23.08 o 
  -6   1   4      154.08      144.85     14.94 o 
  -5   1   4       47.37       45.74      8.56 o 
  -4   1   4       98.66      100.04     12.17 o 
  -3   1   4      674.81      677.43     24.93 o 
  -2   1   4       54.83       52.45      9.32 o 
  -1   1   4      523.02      459.48     36.25 o 
   0   1   4     1841.21     1823.06     69.57 o 
   1   1   4      413.08      385.12     13.60 o 
   2   1   4      275.36      217.02     13.76 o 
   3   1   4      435.63      458.05     16.95 o 
   4   1   4       53.52      167.26    110.69 o 
   5   1   4       74.97       39.02     17.79 o 
   6   1   4        6.15       -7.55     26.94 o 
   7   1   4        2.24       -8.73     31.47 o 
   8   1   4      107.48      186.31     49.35 o 
   9   1   4      164.61      227.77     63.19 o 
  -9   2   4       11.31       15.69     22.24 o 
  -8   2   4       76.23       91.06     35.25 o 
  -7   2   4       28.85       14.60     22.83 o 
  -6   2   4      409.06      382.44     32.98 o 
  -5   2   4       13.28        2.94      8.90 o 
  -4   2   4      961.48     1063.55     39.70 o 
  -3   2   4       89.19      110.95     16.28 o 
  -2   2   4     2214.92     2182.08     60.42 o 
  -1   2   4       31.06       24.93      9.48 o 
   0   2   4       36.03       52.03      7.30 o 
   1   2   4        8.71       10.57      3.36 o 
   2   2   4      376.32      373.62     15.53 o 
   3   2   4      164.08      169.44     10.32 o 
   4   2   4      245.30      234.98     24.84 o 
   5   2   4       26.32       23.25      6.55 o 
   6   2   4       24.54       36.25     23.50 o 
   7   2   4       61.75      102.72     35.92 o 
   8   2   4       10.42        2.69     21.48 o 
   9   2   4        7.80       -9.65     19.39 o 
  -9   3   4        7.55       88.29     42.88 o 
  -8   3   4      155.17      120.85     44.14 o 
  -7   3   4       14.75        9.23      7.39 o 
  -6   3   4       32.09       26.52     10.74 o 
  -5   3   4        0.84       -3.02      4.53 o 
  -4   3   4        1.08       31.30     16.78 o 
  -3   3   4        2.22        0.17      5.20 o 
  -2   3   4      345.20      315.38     24.25 o 
  -1   3   4       37.67       30.46     12.50 o 
   0   3   4       25.75       15.78      4.28 o 
   1   3   4      104.06       87.36      7.89 o 
   2   3   4      106.21      102.39      8.90 o 
   3   3   4       43.30       45.40      6.55 o 
   4   3   4      356.69      355.25     22.32 o 
   5   3   4       23.66       22.07      6.80 o 
   6   3   4        0.11        3.11     16.20 o 
   7   3   4       54.27       43.64     32.06 o 
   8   3   4        2.04       32.81     26.18 o 
   9   3   4       69.62       78.22     44.73 o 
  -9   4   4        6.46       49.35     34.91 o 
  -8   4   4       87.73       55.47     29.79 o 
  -7   4   4       51.46       52.12     14.43 o 
  -6   4   4      260.59      247.57     29.54 o 
  -5   4   4       99.13      101.13     24.34 o 
  -4   4   4      371.02      313.28    100.71 o 
  -3   4   4        0.04        0.08      5.62 o 
  -2   4   4       21.26       35.84     13.26 o 
  -1   4   4       23.32       22.32      7.47 o 
   0   4   4      200.92      182.87     13.01 o 
   1   4   4       90.53       75.19      7.72 o 
   2   4   4      147.27      114.30     11.58 o 
   3   4   4       75.28       51.11     21.57 o 
   4   4   4      231.34      254.96     15.02 o 
   5   4   4        2.64       17.04     36.00 o 
   6   4   4      121.97      121.77     31.97 o 
   7   4   4       60.74      125.63     40.62 o 
   8   4   4       22.08       35.25     30.63 o 
  -9   5   4       12.00       26.35     25.18 o 
  -8   5   4       29.83      -14.94     21.48 o 
  -7   5   4       64.33       30.80     12.92 o 
  -6   5   4      101.66       77.71     17.54 o 
  -5   5   4       39.06       54.80     13.76 o 
  -4   5   4       21.82       20.06     13.26 o 
  -3   5   4       58.93      112.12     24.67 o 
  -2   5   4       70.24       54.21     12.50 o 
  -1   5   4       61.33       57.65     18.04 o 
   0   5   4       96.62       79.39      9.90 o 
   1   5   4        6.75        8.81      4.03 o 
   2   5   4      819.14      823.03     27.61 o 
   3   5   4      447.58      440.76     28.79 o 
   4   5   4       14.38      105.32     12.34 o 
   5   5   4       73.87       85.69     23.83 o 
   6   5   4        4.90        6.21     22.99 o 
   7   5   4       79.62      120.35     38.44 o 
   8   5   4       30.97       96.51     42.63 o 
  -9   6   4        0.29        3.02     24.76 o 
  -8   6   4        9.70       25.85     29.96 o 
  -7   6   4        2.14       -6.46     11.25 o 
  -6   6   4        0.11        2.27     12.67 o 
  -5   6   4       63.29       68.23     20.56 o 
  -4   6   4      354.70      388.56     34.58 o 
  -3   6   4      100.99      158.78     23.83 o 
  -2   6   4      143.01      149.63     29.71 o 
  -1   6   4       11.18       17.29     13.43 o 
   0   6   4       57.56       58.58      9.57 o 
   1   6   4       44.80       49.68      7.05 o 
   2   6   4      694.00      696.39     52.87 o 
   3   6   4      193.23      188.32     16.28 o 
   4   6   4      438.78      434.13     25.85 o 
   5   6   4      530.51      505.38     34.66 o 
   6   6   4      193.76      190.84     23.83 o 
   7   6   4       13.01      -23.50     27.78 o 
   8   6   4       79.00       68.90     35.75 o 
  -8   7   4      176.20       98.69     39.02 o 
  -7   7   4      298.28      323.27     40.45 o 
  -6   7   4      226.84      267.71     45.57 o 
  -5   7   4       21.07       31.81     15.36 o 
  -4   7   4      430.85      491.03     58.41 o 
  -3   7   4        3.04        1.68      8.98 o 
  -2   7   4       15.92       23.25     14.10 o 
  -1   7   4        5.01        0.42      9.65 o 
   0   7   4       98.46       90.55     11.83 o 
   1   7   4      115.35       58.07     34.07 o 
   2   7   4       34.53       46.58      9.48 o 
   3   7   4       93.61       89.55     11.50 o 
   4   7   4        4.64       16.62      9.99 o 
   5   7   4       15.35       29.54      9.99 o 
   6   7   4       19.18       17.54     15.95 o 
   7   7   4       13.79       56.82     29.96 o 
   8   7   4        0.01       24.34     25.01 o 
  -8   8   4        5.49      -11.75     25.09 o 
  -7   8   4        0.74       12.59     16.78 o 
  -6   8   4       91.08       97.01     28.11 o 
  -5   8   4       35.50       49.77     21.74 o 
  -4   8   4       26.98       24.51     10.32 o 
  -3   8   4      143.62      118.08     30.38 o 
  -2   8   4      276.56      234.48     40.12 o 
  -1   8   4      259.37      262.93     41.79 o 
   0   8   4       55.20       51.78     14.02 o 
   1   8   4      168.88      173.97     22.66 o 
   2   8   4       56.34       52.37     10.57 o 
   3   8   4     1254.98     1363.24     48.93 o 
   4   8   4      156.10      144.10     20.98 o 
   5   8   4      154.39      147.45     24.25 o 
   6   8   4       26.88       13.51     27.36 o 
   7   8   4       19.06        6.80     25.18 o 
  -8   9   4       14.03      -28.70     39.11 o 
  -7   9   4       33.84       32.56     20.14 o 
  -6   9   4        0.03        2.35      8.39 o 
  -5   9   4      143.02      161.30     39.11 o 
  -4   9   4      314.73      379.92     40.53 o 
  -3   9   4      249.50      460.99     63.28 o 
  -2   9   4      207.98      236.75     42.38 o 
  -1   9   4      164.45      140.32     31.22 o 
   0   9   4        0.71      -10.99     11.25 o 
   1   9   4        5.98        0.59      8.22 o 
   2   9   4        4.27        0.34      7.13 o 
   3   9   4      323.75      312.86     24.76 o 
   4   9   4       58.19       79.06     16.70 o 
   5   9   4      335.10      362.04     38.86 o 
   6   9   4       13.31       16.03     10.83 o 
   7   9   4      121.74      114.64     39.95 o 
  -8  10   4      314.85      298.85     71.33 o 
  -7  10   4       16.22       28.37     18.04 o 
  -6  10   4       92.35       85.35     27.95 o 
  -5  10   4       40.71       41.79     18.21 o 
  -4  10   4        0.39        5.62      8.48 o 
  -3  10   4        4.94      149.89     39.78 o 
  -2  10   4       14.78       28.28     19.72 o 
  -1  10   4       33.52       54.55     22.91 o 
   0  10   4       52.34       48.34     18.55 o 
   1  10   4       42.00       17.71     13.93 o 
   2  10   4      108.72       90.72     25.85 o 
   3  10   4      253.46      290.29     31.14 o 
   4  10   4        0.31       41.04     14.60 o 
   5  10   4      223.08      207.54     30.21 o 
   6  10   4       10.90       38.35     25.51 o 
   7  10   4        1.24      -16.45     16.45 o 
  -7  11   4       39.39       18.55     12.67 o 
  -6  11   4        0.94       19.39     16.45 o 
  -5  11   4       27.22       20.06     13.68 o 
  -4  11   4       69.44       69.40     19.39 o 
  -3  11   4      163.85      158.78     39.28 o 
  -2  11   4      159.26      206.37     43.89 o 
  -1  11   4      491.09      466.36     62.86 o 
   0  11   4        4.12        5.79     11.83 o 
   1  11   4      111.97      105.32     31.05 o 
   2  11   4       52.97       83.75     25.93 o 
   3  11   4       19.91       23.67     11.50 o 
   4  11   4       35.48       13.93     31.14 o 
   5  11   4       30.86       21.40     15.44 o 
   6  11   4       33.78       55.72     28.95 o 
  -7  12   4        6.43        9.65     14.69 o 
  -6  12   4       53.12       32.39     21.40 o 
  -5  12   4       55.80       57.74     16.78 o 
  -4  12   4       13.38        4.20      7.97 o 
  -3  12   4      153.34      149.55     41.71 o 
  -2  12   4      115.97      104.99     33.32 o 
  -1  12   4       59.83       39.44     19.97 o 
   0  12   4      224.85      201.16     42.88 o 
   1  12   4      112.75       78.64     27.69 o 
   2  12   4        6.18       -4.36     10.32 o 
   3  12   4      120.57      103.06     29.54 o 
   4  12   4        0.80       29.04     20.06 o 
   5  12   4        0.51      -10.91     13.26 o 
   6  12   4       50.09       56.40     27.19 o 
  -6  13   4      222.42      339.38     67.98 o 
  -5  13   4        0.02       -1.09      8.64 o 
  -4  13   4      364.67      406.10     50.10 o 
  -3  13   4       67.60       87.28     30.46 o 
  -2  13   4       20.80       15.11     16.36 o 
  -1  13   4       48.64       56.56     21.57 o 
   0  13   4        2.42       16.11     15.36 o 
   1  13   4        6.43       -3.78     10.49 o 
   2  13   4        5.60       -1.43     12.08 o 
   3  13   4       10.24       29.88     19.22 o 
   4  13   4       24.02       15.86      7.89 o 
   5  13   4       39.40       10.41      9.48 o 
  -6  14   4        0.00       -4.20     14.10 o 
  -5  14   4        5.09       -2.10      9.90 o 
  -4  14   4      121.95       91.98     25.18 o 
  -3  14   4       18.40       94.16     37.01 o 
  -2  14   4      152.50      139.31     40.87 o 
  -1  14   4       15.78       -4.78     16.53 o 
   0  14   4       14.68       -3.44     13.09 o 
   1  14   4       23.35        8.64     12.76 o 
   2  14   4       10.83      -16.28     16.28 o 
   3  14   4      150.99      194.70     43.22 o 
  -5  15   4       68.96       33.90     22.66 o 
  -4  15   4        6.82      -12.76     13.60 o 
  -3  15   4       22.52       57.07     27.27 o 
  -2  15   4       34.54       25.01     24.76 o 
  -1  15   4       38.23       44.73     24.17 o 
   0  15   4       18.16       36.34     22.99 o 
   1  15   4        0.65       -3.27     14.02 o 
   2  15   4        0.62      -18.71     18.71 o 
   3  15   4        8.39       52.96     23.41 o 
  -4  16   4      134.24      143.26     32.73 o 
  -3  16   4        8.86      -10.07     16.53 o 
  -2  16   4        0.26        8.98     16.28 o 
  -1  16   4       67.21       80.99     36.42 o 
   0  16   4       11.61       -4.03     12.17 o 
   1  16   4       28.78       -0.50     15.69 o 
   2  16   4       23.30       -5.20     12.92 o 
  -2  17   4        3.02       48.68     32.65 o 
  -1  17   4        0.20      -15.19     15.19 o 
   0  17   4        7.47       67.89     33.90 o 
   1  17   4       62.77       69.82     36.25 o 
  -1 -19   5        1.03       15.69     21.40 o 
   0 -19   5       18.49      107.67     42.13 o 
   1 -19   5        0.49        5.96     25.34 o 
   2 -19   5       12.62       16.28     17.29 o 
  -3 -18   5       44.03        5.71     11.92 o 
  -2 -18   5       27.92       35.84     26.10 o 
  -1 -18   5       35.34       52.45     26.18 o 
   0 -18   5        0.65      -24.09     32.31 o 
   1 -18   5      102.45       91.39     36.00 o 
   2 -18   5      120.76      186.22     51.36 o 
   3 -18   5       78.30       38.60     25.51 o 
   4 -18   5        0.56       70.16     31.39 o 
  -4 -17   5       58.89       39.28     22.74 o 
  -3 -17   5       21.46        4.45     12.25 o 
  -2 -17   5      263.16      361.62     65.71 o 
  -1 -17   5       10.32       40.53     29.96 o 
   0 -17   5        3.95       24.59     21.15 o 
   1 -17   5        6.51       23.16     19.55 o 
   2 -17   5       48.90       36.59     25.43 o 
   3 -17   5       69.20       40.87     24.25 o 
   4 -17   5       40.75       37.51     27.19 o 
   5 -17   5      240.48      320.33     68.98 o 
  -5 -16   5        6.81       -6.63     19.22 o 
  -4 -16   5       13.40       43.22     24.42 o 
  -3 -16   5        3.83       -2.35     12.34 o 
  -2 -16   5        3.25       15.02     15.95 o 
  -1 -16   5       13.22        3.78     11.75 o 
   0 -16   5       82.22       65.04     27.53 o 
   1 -16   5        0.16       -9.48     18.88 o 
   2 -16   5      114.74      122.02     38.27 o 
   3 -16   5      223.93      275.69     59.17 o 
   4 -16   5      204.96      236.41     56.90 o 
   5 -16   5      170.56      141.07     44.48 o 
   6 -16   5        0.07       -6.55     10.07 o 
  -5 -15   5        0.00        6.21     14.35 o 
  -4 -15   5      273.65      234.06     34.83 o 
  -3 -15   5        9.94       -1.93     11.08 o 
  -2 -15   5       99.10       98.44     33.07 o 
  -1 -15   5        1.07       -7.97     10.32 o 
   0 -15   5       49.26       69.82     29.79 o 
   1 -15   5       83.62      117.41     37.60 o 
   2 -15   5      137.75      140.07     39.44 o 
   3 -15   5      238.96      280.47     56.73 o 
   4 -15   5      186.61      181.94     47.16 o 
   5 -15   5       65.93      109.85     38.35 o 
   6 -15   5        0.10       18.97     22.24 o 
  -6 -14   5       19.71       46.33     27.02 o 
  -5 -14   5       52.31       33.57     24.42 o 
  -4 -14   5        0.39       -4.95     10.57 o 
  -3 -14   5        0.00        0.59     12.50 o 
  -2 -14   5        7.31        4.03     11.67 o 
  -1 -14   5       19.69       22.74     19.89 o 
   0 -14   5      359.41      361.12     59.42 o 
   1 -14   5      673.81      686.57     82.50 o 
   2 -14   5      481.13      484.74     69.99 o 
   3 -14   5      283.36      218.45     47.00 o 
   4 -14   5        8.83        6.46     15.95 o 
   5 -14   5       17.45        9.23     13.34 o 
   6 -14   5        7.89       18.38     15.61 o 
   7 -14   5        0.05       -2.94     17.12 o 
  -6 -13   5       29.48       85.27     34.49 o 
  -5 -13   5      101.56       94.41     21.06 o 
  -4 -13   5       15.58        4.45     16.36 o 
  -3 -13   5       63.37       38.35     12.00 o 
  -2 -13   5      301.75      370.35     58.33 o 
  -1 -13   5      121.25      117.16     39.19 o 
   0 -13   5       98.68      113.46     34.91 o 
   1 -13   5      154.71      133.19     36.76 o 
   2 -13   5      485.56      528.21     69.40 o 
   3 -13   5      182.27      227.01     48.59 o 
   4 -13   5       80.49       58.66     24.00 o 
   5 -13   5      290.00      222.90     49.43 o 
   6 -13   5        0.04      -14.18     22.66 o 
   7 -13   5       98.42       86.69     32.65 o 
  -7 -12   5        1.92       -7.05     22.58 o 
  -6 -12   5        0.39      -17.62     20.14 o 
  -5 -12   5      284.66      335.78     37.09 o 
  -4 -12   5       57.23       64.45     17.79 o 
  -3 -12   5      226.61      211.65     28.11 o 
  -2 -12   5      623.42      577.14     66.47 o 
  -1 -12   5      143.73      118.00     29.46 o 
   0 -12   5      178.76      142.92     34.49 o 
   1 -12   5       16.34       10.49     11.58 o 
   2 -12   5      497.02      512.43     65.88 o 
   3 -12   5      226.51      223.74     44.56 o 
   4 -12   5      303.44      239.10     45.99 o 
   5 -12   5      192.62      162.64     39.44 o 
   6 -12   5      136.38      131.42     37.26 o 
   7 -12   5       94.49       99.87     31.72 o 
  -7 -11   5       86.79       55.39     28.95 o 
  -6 -11   5       81.32       80.06     18.13 o 
  -5 -11   5      281.24      288.27     33.15 o 
  -4 -11   5       10.07       14.52     13.43 o 
  -3 -11   5      354.90      339.38     34.24 o 
  -2 -11   5      247.90      233.56     30.72 o 
  -1 -11   5      252.22      224.83     40.87 o 
   0 -11   5      128.91      101.29     29.29 o 
   1 -11   5      870.05      895.12     81.24 o 
   2 -11   5      692.96      824.54     78.47 o 
   3 -11   5      659.27      593.59     67.22 o 
   4 -11   5      330.70      315.89     50.02 o 
   5 -11   5       14.32       -1.93     10.41 o 
   6 -11   5       68.62       51.78     25.01 o 
   7 -11   5        1.17       -4.11     15.86 o 
  -8 -10   5       72.64       49.18     27.11 o 
  -7 -10   5        8.63       -3.11     18.04 o 
  -6 -10   5        0.62       -5.54      5.54 o 
  -5 -10   5       83.92       79.39     29.21 o 
  -4 -10   5      322.86      342.41     34.07 o 
  -3 -10   5      724.70      729.96     48.17 o 
  -2 -10   5      465.28      414.16     28.53 o 
  -1 -10   5      398.67      388.98     34.66 o 
   0 -10   5       54.15       36.09     12.34 o 
   1 -10   5       52.94       36.59     18.04 o 
   2 -10   5       47.11       43.72     21.32 o 
   3 -10   5       21.14       37.60     18.88 o 
   4 -10   5        8.54        2.60     13.60 o 
   5 -10   5       15.81       -1.17      8.48 o 
   6 -10   5        0.00        1.01      9.90 o 
   7 -10   5       11.30      -10.83     11.67 o 
  -8  -9   5        3.38       18.80     20.90 o 
  -7  -9   5        1.28       10.24     22.16 o 
  -6  -9   5        0.02       14.10     24.09 o 
  -5  -9   5       29.32       21.15      8.31 o 
  -4  -9   5        7.57        4.87      8.48 o 
  -3  -9   5        0.33        3.52      9.32 o 
  -2  -9   5       39.03       41.21     10.32 o 
  -1  -9   5       10.15       23.08     11.33 o 
   0  -9   5       96.63       61.18     19.39 o 
   1  -9   5       37.05       37.60     16.45 o 
   2  -9   5      194.12      170.45     23.08 o 
   3  -9   5      116.91      113.46     19.39 o 
   4  -9   5       30.07       21.32     13.34 o 
   5  -9   5       18.30       -6.80     10.41 o 
   6  -9   5       22.48       64.20     22.74 o 
   7  -9   5      100.63      125.38     30.46 o 
   8  -9   5       71.39       34.58     25.60 o 
  -8  -8   5        1.89       58.75     37.43 o 
  -7  -8   5        0.33        7.64     16.70 o 
  -6  -8   5       39.26       32.23     13.01 o 
  -5  -8   5      197.90      197.72     25.09 o 
  -4  -8   5      175.58      219.88     26.10 o 
  -3  -8   5      114.07       93.49     18.04 o 
  -2  -8   5      105.69      128.57     23.41 o 
  -1  -8   5      285.13      290.37     21.57 o 
   0  -8   5        0.28        1.93     11.08 o 
   1  -8   5      297.21      304.05     40.53 o 
   2  -8   5      107.59      115.65     26.69 o 
   3  -8   5       56.02       98.86     24.25 o 
   4  -8   5       38.10       23.83     13.43 o 
   5  -8   5      141.10      172.80     32.14 o 
   6  -8   5       38.48       27.11      8.39 o 
   7  -8   5       89.48       98.36     26.69 o 
   8  -8   5        3.37      -26.77     28.28 o 
   9  -8   5        4.77       13.43     23.41 o 
  -8  -7   5       58.91      -11.67     26.27 o 
  -7  -7   5        0.45      -29.12     29.12 o 
  -6  -7   5      366.92      358.69     31.47 o 
  -5  -7   5       24.29       41.79      9.99 o 
  -4  -7   5      404.56      421.12     34.16 o 
  -3  -7   5       13.20       13.68      6.38 o 
  -2  -7   5       19.60       22.83      9.57 o 
  -1  -7   5        3.74        4.95      7.80 o 
   0  -7   5       42.93       30.80     14.43 o 
   1  -7   5        3.74        9.48     18.97 o 
   2  -7   5       55.74       14.52     27.86 o 
   3  -7   5        6.76        7.80      5.37 o 
   4  -7   5        0.48        5.04      5.45 o 
   5  -7   5      137.62      126.72     17.71 o 
   6  -7   5      157.06      163.15     26.86 o 
   7  -7   5       93.11       67.64     19.13 o 
   8  -7   5      210.64      244.64     63.53 o 
   9  -7   5       47.56        1.43     27.27 o 
  -9  -6   5        8.23       31.64     32.48 o 
  -8  -6   5       46.44       28.28     27.78 o 
  -7  -6   5       43.66       52.62     29.54 o 
  -6  -6   5      113.67      137.05     15.86 o 
  -5  -6   5       81.48       93.49     14.18 o 
  -4  -6   5        1.29       -2.10      5.62 o 
  -3  -6   5      122.93      111.03     12.76 o 
  -2  -6   5        1.52        2.43      5.79 o 
  -1  -6   5      630.52      583.18     26.52 o 
   0  -6   5       13.21        7.97      5.12 o 
   1  -6   5        9.42       12.50     11.08 o 
   2  -6   5       63.29       50.86     13.34 o 
   3  -6   5       18.40       12.42      5.87 o 
   4  -6   5       67.71       55.98      9.32 o 
   5  -6   5       90.69       66.47     10.07 o 
   6  -6   5      173.65      171.03     18.55 o 
   7  -6   5       92.30       81.91     18.04 o 
   8  -6   5       55.21       94.58     42.21 o 
   9  -6   5       55.87       41.04     31.55 o 
  -9  -5   5        5.65       82.66     42.72 o 
  -8  -5   5       25.20       83.25     34.41 o 
  -7  -5   5        5.63       13.85     25.01 o 
  -6  -5   5        2.07        0.34      4.53 o 
  -5  -5   5        5.46       11.25      6.38 o 
  -4  -5   5      335.12      353.65     22.07 o 
  -3  -5   5        0.45        2.27      5.29 o 
  -2  -5   5      281.91      335.61     18.55 o 
  -1  -5   5       71.03       77.46     10.74 o 
   0  -5   5      264.15      236.07     18.88 o 
   1  -5   5      993.00      956.13     59.59 o 
   2  -5   5      112.15      127.31     15.86 o 
   3  -5   5      334.98      356.25     20.73 o 
   4  -5   5      863.56      916.52     33.07 o 
   5  -5   5      109.60      122.19     12.08 o 
   6  -5   5      516.17      471.90     29.79 o 
   7  -5   5       86.98       89.29     36.17 o 
   8  -5   5       22.17       35.25     38.10 o 
   9  -5   5       57.60       21.74     32.98 o 
  -9  -4   5       69.80       82.41     41.04 o 
  -8  -4   5      471.91      494.98     77.71 o 
  -7  -4   5      157.79      159.20     19.89 o 
  -6  -4   5       98.62      125.46     15.78 o 
  -5  -4   5      129.58      150.89     16.87 o 
  -4  -4   5      187.15      203.76     20.06 o 
  -3  -4   5       16.15        7.55      7.22 o 
  -2  -4   5      385.92      385.54     22.41 o 
  -1  -4   5      141.96      127.23     12.00 o 
   0  -4   5      700.87      637.39     27.95 o 
   1  -4   5        6.34        3.69      7.55 o 
   2  -4   5      276.96      246.82     17.12 o 
   3  -4   5      439.28      401.15     20.23 o 
   4  -4   5        5.97        5.54      3.52 o 
   5  -4   5       69.03       68.15      9.48 o 
   6  -4   5       12.69        8.90      5.12 o 
   7  -4   5       21.08       61.01     31.64 o 
   8  -4   5       20.59       23.50     23.08 o 
   9  -4   5       32.30       57.74     41.21 o 
  -9  -3   5       15.98       82.83     37.85 o 
  -8  -3   5        0.33        7.30     17.79 o 
  -7  -3   5       40.53       45.91     11.67 o 
  -6  -3   5       91.35       93.74     16.53 o 
  -5  -3   5      136.10      127.06     19.39 o 
  -4  -3   5        2.93       10.41      6.55 o 
  -3  -3   5       29.56       33.15      6.97 o 
  -2  -3   5      368.62      361.88     17.88 o 
  -1  -3   5     3497.45     3272.49     51.03 o 
   0  -3   5     1162.01     1044.59     31.81 o 
   1  -3   5     3082.95     2926.22     53.46 o 
   2  -3   5       74.56       88.29     11.50 o 
   3  -3   5     1533.20     1613.25     45.91 o 
   4  -3   5      336.22      322.35     19.81 o 
   5  -3   5     1057.25     1061.12     84.34 o 
   6  -3   5       27.49       27.11     21.74 o 
   7  -3   5      236.68      288.86     60.76 o 
   8  -3   5        0.22       -4.78     18.88 o 
   9  -3   5      127.01      286.43     72.34 o 
  -9  -2   5       27.31       38.86     27.36 o 
  -8  -2   5        3.33      -10.99     17.46 o 
  -7  -2   5       81.81       57.15     31.05 o 
  -6  -2   5       29.07       27.44      7.39 o 
  -5  -2   5      163.95      176.66     25.93 o 
  -4  -2   5      769.62      725.26     28.20 o 
  -3  -2   5     1178.40     1295.60     35.42 o 
  -2  -2   5      224.42      229.95     14.35 o 
  -1  -2   5     2904.81     2723.72     42.55 o 
   0  -2   5      161.55      156.18     11.75 o 
   1  -2   5       36.83       39.53      8.98 o 
   2  -2   5      205.77      210.98     13.68 o 
   3  -2   5      350.80      336.78     22.66 o 
   4  -2   5     1208.29     1237.27     42.05 o 
   5  -2   5       89.51      102.72     11.33 o 
   6  -2   5      177.55      238.09     51.36 o 
   7  -2   5        6.66       72.17     37.68 o 
   8  -2   5       12.97       21.40     20.65 o 
   9  -2   5       70.11       44.90     29.12 o 
  -9  -1   5       22.38       60.76     30.72 o 
  -8  -1   5        3.42        5.45     15.95 o 
  -7  -1   5      132.81      113.80     33.65 o 
  -6  -1   5      483.87      453.10     35.33 o 
  -5  -1   5      525.74      527.87     33.82 o 
  -4  -1   5     2525.64     2506.69     57.74 o 
  -3  -1   5     2450.09     2201.13     47.00 o 
  -2  -1   5      248.82      245.39     14.10 o 
  -1  -1   5     3069.98     2838.52     43.89 o 
   0  -1   5        1.87       -5.54      7.47 o 
   1  -1   5     6432.40     6181.76     91.06 o 
   2  -1   5      317.50      325.70     16.87 o 
   3  -1   5     3020.72     3318.90     43.14 o 
   4  -1   5     2126.84     2187.70     35.84 o 
   5  -1   5      524.27      693.45     73.94 o 
   6  -1   5      256.52      331.41     58.07 o 
   7  -1   5      125.46      176.74     48.42 o 
   8  -1   5       66.53       13.34     28.37 o 
   9  -1   5       18.23      -36.42     36.42 o 
  -9   0   5      136.63      194.03     53.46 o 
  -8   0   5      112.67      124.04     30.63 o 
  -7   0   5       18.32       12.00     17.46 o 
  -6   0   5       55.58      110.95     19.97 o 
  -5   0   5      671.95      745.07     28.62 o 
  -4   0   5      828.50      839.98     34.32 o 
  -3   0   5     1685.62     1488.79     45.74 o 
  -2   0   5      356.73      353.15     19.30 o 
  -1   0   5      251.53      236.75     15.11 o 
   0   0   5      577.96      493.05     38.60 o 
   1   0   5       21.37       39.53      6.21 o 
   2   0   5       35.63       43.98      7.22 o 
   3   0   5      234.75      206.95     13.68 o 
   4   0   5      350.02      290.79     19.97 o 
   5   0   5       22.83       46.83     26.02 o 
   6   0   5      126.09      107.42     31.64 o 
   7   0   5       96.22       48.26     23.33 o 
   8   0   5       33.78       -8.22     32.48 o 
   9   0   5      119.12      128.15     49.01 o 
  -9   1   5       85.96       21.74     29.12 o 
  -8   1   5       24.69      -10.15     22.58 o 
  -7   1   5      128.09      110.95     22.74 o 
  -6   1   5       48.09       15.95     24.84 o 
  -5   1   5      525.51      540.46     30.38 o 
  -4   1   5      123.80      107.67     13.76 o 
  -3   1   5     1023.82     1015.13     35.84 o 
  -2   1   5      116.69       71.33     15.86 o 
  -1   1   5     2644.40     2272.71     88.04 o 
   0   1   5     1118.47      984.25     55.98 o 
   1   1   5     3016.62     2689.14     36.34 o 
   2   1   5      494.38      462.50     18.04 o 
   3   1   5       15.52       14.77      5.79 o 
   4   1   5       14.51        3.19     29.29 o 
   5   1   5       77.91       43.22      7.05 o 
   6   1   5       12.49       45.15     28.20 o 
   7   1   5       36.21       20.56     20.23 o 
   8   1   5       40.70        3.11     21.23 o 
   9   1   5       37.85       33.74     29.79 o 
  -9   2   5       16.43      -17.46     28.11 o 
  -8   2   5       32.27       42.97     29.88 o 
  -7   2   5      204.00      203.26     24.00 o 
  -6   2   5      101.64       91.22     20.23 o 
  -5   2   5      203.54      164.57     21.90 o 
  -4   2   5      293.50      316.05     33.07 o 
  -3   2   5      534.86      520.66     33.15 o 
  -2   2   5      196.78      189.25     16.45 o 
  -1   2   5      461.62      504.12     44.48 o 
   0   2   5      445.66      383.11     17.20 o 
   1   2   5        0.71        1.51      3.27 o 
   2   2   5      207.09      221.05     12.84 o 
   3   2   5       33.04       24.67      4.36 o 
   4   2   5      500.06      499.09     17.04 o 
   5   2   5      103.50       88.54     12.84 o 
   6   2   5      231.11      231.96     48.59 o 
   7   2   5      319.75      378.74     65.80 o 
   8   2   5      166.76      280.47     63.19 o 
   9   2   5      132.26       92.90     40.70 o 
  -9   3   5       16.33       35.42     41.79 o 
  -8   3   5        2.21       -8.73     18.30 o 
  -7   3   5       19.51       16.78      8.48 o 
  -6   3   5      437.87      484.99     41.46 o 
  -5   3   5      159.68      139.48     24.25 o 
  -4   3   5      493.72      183.54    265.53 o 
  -3   3   5       70.51       68.06     12.50 o 
  -2   3   5       84.18      101.04     21.82 o 
  -1   3   5      528.59      540.04     47.42 o 
   0   3   5       66.12       49.09      6.88 o 
   1   3   5      175.54      130.58      9.57 o 
   2   3   5      222.87      219.88     13.51 o 
   3   3   5       42.25       46.83      6.63 o 
   4   3   5       45.74       58.83      7.64 o 
   5   3   5       39.18       22.83     11.08 o 
   6   3   5       58.43       43.72      8.39 o 
   7   3   5        0.81       21.90     26.60 o 
   8   3   5       73.11       92.15     38.27 o 
   9   3   5        2.13       74.02     38.35 o 
  -9   4   5       94.06       42.88     32.65 o 
  -8   4   5        0.05       25.51     37.85 o 
  -7   4   5       80.25       55.89     16.87 o 
  -6   4   5        0.85       -5.29      6.38 o 
  -5   4   5       19.66       -1.09      9.06 o 
  -4   4   5       10.97       26.10     16.03 o 
  -3   4   5       39.70       15.11     14.69 o 
  -2   4   5        5.42       -0.25      7.30 o 
  -1   4   5      175.53      150.56     27.78 o 
   0   4   5       11.78        7.55      4.20 o 
   1   4   5      658.14      661.82     22.66 o 
   2   4   5      153.48      131.17     11.25 o 
   3   4   5       51.24       32.23      7.30 o 
   4   4   5       16.81       28.28      6.04 o 
   5   4   5      147.69      180.27     22.74 o 
   6   4   5        2.33        9.32     31.89 o 
   7   4   5       32.37       92.65     36.59 o 
   8   4   5       20.16       68.82     40.87 o 
  -9   5   5       12.25      -33.65     33.65 o 
  -8   5   5      142.65      160.71     50.35 o 
  -7   5   5      173.20      133.52     23.75 o 
  -6   5   5       86.55      126.22     25.18 o 
  -5   5   5      169.87      195.62     37.35 o 
  -4   5   5        3.64       14.69     12.08 o 
  -3   5   5        3.78       -2.85      9.74 o 
  -2   5   5       56.62       66.13     18.80 o 
  -1   5   5       48.11       31.05      8.81 o 
   0   5   5       78.35       71.59      8.73 o 
   1   5   5      103.41       72.26      9.65 o 
   2   5   5      121.52      130.84     11.75 o 
   3   5   5       92.91      104.90     12.59 o 
   4   5   5      195.55      211.23     17.04 o 
   5   5   5       53.06       48.51      7.13 o 
   6   5   5       28.58       16.45      9.99 o 
   7   5   5        0.02       33.82     25.18 o 
   8   5   5        9.11       39.61     40.70 o 
  -9   6   5       24.74       51.44     35.08 o 
  -8   6   5       11.38       -7.39     19.72 o 
  -7   6   5        0.18       -9.57     10.07 o 
  -6   6   5       52.95      102.64     30.21 o 
  -5   6   5       85.39       58.66     22.24 o 
  -4   6   5       87.96       62.61     21.48 o 
  -3   6   5      417.78      461.83     37.93 o 
  -2   6   5      118.93       99.20     17.88 o 
  -1   6   5      252.34      297.17     42.13 o 
   0   6   5       14.11       14.85      5.54 o 
   1   6   5        1.25        7.64      5.62 o 
   2   6   5       98.98       49.35     43.39 o 
   3   6   5      277.19      256.05     20.31 o 
   4   6   5        4.79       -4.36      5.37 o 
   5   6   5       56.15       48.51      8.81 o 
   6   6   5       11.06        9.15      9.06 o 
   7   6   5        2.73       -1.93     23.08 o 
   8   6   5       30.72       24.09     27.27 o 
  -8   7   5       27.37       54.47     34.41 o 
  -7   7   5      108.35      115.39     41.88 o 
  -6   7   5       65.48       80.57     26.44 o 
  -5   7   5       56.84       55.47     22.58 o 
  -4   7   5       20.70       22.16     16.11 o 
  -3   7   5        1.57      -19.55     19.55 o 
  -2   7   5      114.88      102.55     17.96 o 
  -1   7   5      254.85      198.81     34.91 o 
   0   7   5      146.10      144.52     15.53 o 
   1   7   5      121.92       27.61     31.05 o 
   2   7   5      178.96      170.53     16.70 o 
   3   7   5      152.25      157.86     17.79 o 
   4   7   5      679.47      692.20     35.50 o 
   5   7   5        4.29        5.62      8.39 o 
   6   7   5       47.87       40.87     17.46 o 
   7   7   5        0.36        2.10     20.14 o 
   8   7   5       16.31       46.66     25.60 o 
  -8   8   5      252.14      288.53     66.05 o 
  -7   8   5        4.51       11.16     12.08 o 
  -6   8   5       63.50       68.23     26.02 o 
  -5   8   5      101.91      142.42     35.92 o 
  -4   8   5        5.62        4.95     12.00 o 
  -3   8   5        2.19       -4.20      7.64 o 
  -2   8   5      134.03      174.06     35.50 o 
  -1   8   5      179.12      240.19     42.13 o 
   0   8   5      146.66      121.02     28.79 o 
   1   8   5      777.93      826.98     50.10 o 
   2   8   5      797.35      779.22     32.65 o 
   3   8   5      473.26      463.42     35.75 o 
   4   8   5      140.82      157.19     18.04 o 
   5   8   5      137.63      144.52     24.84 o 
   6   8   5      125.02      173.47     28.53 o 
   7   8   5      143.41      114.72     41.46 o 
  -8   9   5       71.47       86.36     38.44 o 
  -7   9   5       42.04       58.66     25.85 o 
  -6   9   5       44.35       70.33     24.34 o 
  -5   9   5      157.31      144.85     37.26 o 
  -4   9   5      382.09      297.34     52.37 o 
  -3   9   5     1033.45     1036.28     66.05 o 
  -2   9   5      734.98      740.87     76.37 o 
  -1   9   5      200.37      210.65     41.12 o 
   0   9   5       69.97       60.26     21.48 o 
   1   9   5       23.58        9.48      7.47 o 
   2   9   5      846.43      841.41     49.51 o 
   3   9   5      533.94      506.81     32.31 o 
   4   9   5       54.34       49.01     11.50 o 
   5   9   5      328.18      305.48     35.58 o 
   6   9   5        0.88       -8.90     21.74 o 
   7   9   5       31.44       17.29     24.42 o 
  -7  10   5      294.75      261.08     55.31 o 
  -6  10   5       45.15       60.26     28.53 o 
  -5  10   5       99.50       93.07     30.21 o 
  -4  10   5      212.09      194.20     43.72 o 
  -3  10   5        8.95       10.07      9.65 o 
  -2  10   5      405.11      396.54     58.58 o 
  -1  10   5       31.05       25.76     17.62 o 
   0  10   5        1.17        2.18     11.83 o 
   1  10   5       70.54       81.49     26.86 o 
   2  10   5      127.98      138.72     32.65 o 
   3  10   5      192.60      189.75     25.26 o 
   4  10   5       60.32       44.48     14.02 o 
   5  10   5       28.50       37.43     13.51 o 
   6  10   5        2.74        3.69     21.23 o 
   7  10   5        5.29       -8.81     22.99 o 
  -7  11   5        0.47      -16.53     16.53 o 
  -6  11   5        9.08        8.98     11.67 o 
  -5  11   5      164.86      161.80     42.97 o 
  -4  11   5        3.24        5.71     10.24 o 
  -3  11   5       59.54       67.64     27.53 o 
  -2  11   5     1102.74     1085.54    102.13 o 
  -1  11   5      553.75      585.28     73.18 o 
   0  11   5     1065.83     1066.07     96.68 o 
   1  11   5        4.88       55.56     29.04 o 
   2  11   5      125.62       87.95     27.86 o 
   3  11   5        4.89       -6.63      8.73 o 
   4  11   5       17.82       15.95      8.56 o 
   5  11   5       48.61       79.56     21.57 o 
   6  11   5       10.26       24.84     20.65 o 
  -7  12   5       50.47       96.93     35.16 o 
  -6  12   5        1.58       31.39     29.88 o 
  -5  12   5       64.89       67.05     28.03 o 
  -4  12   5        6.70       38.86     41.96 o 
  -3  12   5        8.79       15.36     10.32 o 
  -2  12   5        3.10      -14.85     17.79 o 
  -1  12   5        5.79        5.12     13.43 o 
   0  12   5       33.57       32.39     18.04 o 
   1  12   5       12.82       19.05     15.27 o 
   2  12   5       67.34       45.91     22.99 o 
   3  12   5        0.16       11.25     12.17 o 
   4  12   5       70.05       67.56     17.71 o 
   5  12   5        0.96       54.13     16.53 o 
  -6  13   5       13.42       28.87     16.53 o 
  -5  13   5       43.71       39.44     26.86 o 
  -4  13   5      423.59      440.43     52.20 o 
  -3  13   5      312.27      364.23     67.22 o 
  -2  13   5      379.00      397.71     66.97 o 
  -1  13   5        0.14       -3.44     13.09 o 
   0  13   5        4.28       -2.52     14.18 o 
   1  13   5        5.03        7.72      9.82 o 
   2  13   5       32.96       33.65     18.21 o 
   3  13   5        5.16       32.48     19.64 o 
   4  13   5        7.58       -4.95     14.18 o 
   5  13   5       59.81      117.83     27.53 o 
  -5  14   5       53.53       40.79     23.08 o 
  -4  14   5        3.99        1.26     10.99 o 
  -3  14   5       23.03       20.81     11.75 o 
  -2  14   5        5.34        1.17     10.24 o 
  -1  14   5        0.29       23.08     22.24 o 
   0  14   5        1.02       16.78     14.69 o 
   1  14   5        0.35      -14.43     14.43 o 
   2  14   5      109.19      140.65     39.19 o 
   3  14   5        0.13       15.36     16.28 o 
   4  14   5       31.94       94.92     36.59 o 
  -4  15   5        6.96      -20.98     21.06 o 
  -3  15   5       78.46       82.50     21.57 o 
  -2  15   5       28.33      140.91     43.81 o 
  -1  15   5      106.17      160.71     44.65 o 
   0  15   5        1.17       22.74     17.20 o 
   1  15   5       27.12       93.99     32.90 o 
   2  15   5        6.20       30.80     19.89 o 
  -3  16   5       24.13        5.62      9.65 o 
  -2  16   5        8.47        8.06     19.22 o 
  -1  16   5       25.51       32.31     29.46 o 
   0  16   5        0.07       -0.34     12.76 o 
   1  16   5       32.98       22.99     16.70 o 
   2  16   5       26.37       41.96     26.60 o 
  -1 -19   6       90.27      124.37     42.46 o 
   0 -19   6       71.82       40.53     20.06 o 
   1 -19   6        9.20      -11.92     24.67 o 
   2 -19   6       54.44       65.29     31.97 o 
  -3 -18   6      115.93      136.54     41.54 o 
  -2 -18   6       14.84       13.68     15.36 o 
  -1 -18   6       34.98       30.88     21.99 o 
   0 -18   6       13.98       28.03     22.16 o 
   1 -18   6       76.31       77.80     34.07 o 
   2 -18   6       62.14       49.77     25.43 o 
   3 -18   6        0.01       15.36     17.79 o 
   4 -18   6        4.99       15.19     18.63 o 
  -4 -17   6        3.26       12.17     13.76 o 
  -3 -17   6      126.33      106.92     37.35 o 
  -2 -17   6       89.87      115.23     36.59 o 
  -1 -17   6        0.56       17.54     12.25 o 
   0 -17   6       11.36        6.04     14.77 o 
   1 -17   6        0.48       12.08     17.54 o 
   2 -17   6       56.19       71.92     34.32 o 
   3 -17   6        8.00       55.64     32.39 o 
   4 -17   6       20.05       56.73     30.46 o 
   5 -17   6        9.01       17.20     26.02 o 
  -5 -16   6        4.79      -16.78     27.95 o 
  -4 -16   6        0.99       37.68     22.07 o 
  -3 -16   6        5.49       44.14     25.09 o 
  -2 -16   6        1.60       13.01     17.46 o 
  -1 -16   6      114.15       96.43     35.50 o 
   0 -16   6       31.43       32.65     20.14 o 
   1 -16   6       89.44       67.89     36.76 o 
   2 -16   6       38.00       43.89     27.69 o 
   3 -16   6      370.77      476.09     77.29 o 
   4 -16   6      491.35      454.27     76.71 o 
   5 -16   6       22.08       24.67     18.30 o 
   6 -16   6      157.89      117.66     40.12 o 
  -5 -15   6      254.51      261.50     67.64 o 
  -4 -15   6        0.00       47.08     17.12 o 
  -3 -15   6       24.71       72.76     29.79 o 
  -2 -15   6       18.16       28.28     22.99 o 
  -1 -15   6        1.41       17.62     17.88 o 
   0 -15   6       95.26      104.48     33.40 o 
   1 -15   6        0.05        6.38     13.26 o 
   2 -15   6       71.57       80.23     31.81 o 
   3 -15   6        0.27      -18.30     18.30 o 
   4 -15   6      106.21      161.05     45.65 o 
   5 -15   6        0.16        5.87     21.40 o 
   6 -15   6        0.00       10.15     15.78 o 
  -6 -14   6       27.34       -9.48     23.92 o 
  -5 -14   6       31.89       24.25     12.84 o 
  -4 -14   6        6.19        7.05     13.51 o 
  -3 -14   6       20.73       37.43     22.07 o 
  -2 -14   6       32.65       55.05     27.69 o 
  -1 -14   6      545.48      591.49     75.19 o 
   0 -14   6      479.41      423.05     64.37 o 
   1 -14   6      386.25      374.97     61.52 o 
   2 -14   6     1345.05     1307.60    113.80 o 
   3 -14   6        7.65       33.82     25.18 o 
   4 -14   6      547.04      689.59     85.69 o 
   5 -14   6       13.87        7.13     18.04 o 
   6 -14   6       46.20       59.17     27.36 o 
   7 -14   6       37.59       64.28     28.62 o 
  -6 -13   6       95.49      124.04     39.36 o 
  -5 -13   6       40.75       36.67     14.85 o 
  -4 -13   6      115.85      306.15     48.76 o 
  -3 -13   6        5.49       -1.26     16.03 o 
  -2 -13   6      146.58      173.89     40.95 o 
  -1 -13   6      167.43      158.78     37.18 o 
   0 -13   6      150.74       89.63     27.44 o 
   1 -13   6      450.86      494.73     67.31 o 
   2 -13   6      243.13      275.69     49.18 o 
   3 -13   6       84.88      234.73     53.12 o 
   4 -13   6       20.56       26.69     18.30 o 
   5 -13   6      116.01      137.97     39.36 o 
   6 -13   6      125.19      112.37     35.00 o 
   7 -13   6      109.38       81.74     31.55 o 
  -7 -12   6       49.61       24.84     26.60 o 
  -6 -12   6        0.49        3.86     20.39 o 
  -5 -12   6      245.61      247.74     32.81 o 
  -4 -12   6       51.47       38.69     15.36 o 
  -3 -12   6     1421.05     1323.97     70.08 o 
  -2 -12   6      526.27      471.06     60.59 o 
  -1 -12   6      879.40      890.76     84.26 o 
   0 -12   6     1822.42     1839.00    120.51 o 
   1 -12   6       13.85       26.60     21.99 o 
   2 -12   6     1072.32      970.57     89.63 o 
   3 -12   6       20.38      109.52     35.33 o 
   4 -12   6      216.50      247.49     46.91 o 
   5 -12   6       10.38        6.55     10.41 o 
   6 -12   6      274.94      305.14     54.89 o 
   7 -12   6        2.89       -6.55      9.65 o 
  -7 -11   6      185.75      222.98     50.19 o 
  -6 -11   6       43.35       26.18     19.39 o 
  -5 -11   6      351.02      348.78     36.84 o 
  -4 -11   6       66.85      105.91     20.81 o 
  -3 -11   6       85.35       73.94     17.04 o 
  -2 -11   6       72.55       22.32     27.69 o 
  -1 -11   6       56.93       38.35     18.71 o 
   0 -11   6       73.71       44.31     16.53 o 
   1 -11   6        3.90       -1.59     10.41 o 
   2 -11   6      610.45      595.60     67.31 o 
   3 -11   6       59.54      117.91     32.31 o 
   4 -11   6      837.19      880.77     83.92 o 
   5 -11   6        5.03       17.62     12.25 o 
   6 -11   6      450.23      418.77     59.59 o 
   7 -11   6       79.03       97.10     30.80 o 
  -8 -10   6       16.15      -16.20     22.07 o 
  -7 -10   6       10.10       29.29     22.07 o 
  -6 -10   6        4.13        5.79      7.89 o 
  -5 -10   6        8.18       -0.42      6.46 o 
  -4 -10   6       59.33      212.32     29.88 o 
  -3 -10   6      101.20      122.19     21.23 o 
  -2 -10   6       32.17       23.25     19.89 o 
  -1 -10   6       81.04       75.95     16.20 o 
   0 -10   6       18.73        9.15      9.48 o 
   1 -10   6       15.30       14.52     12.42 o 
   2 -10   6       74.85       54.21     22.91 o 
   3 -10   6       20.48       45.49     23.33 o 
   4 -10   6       29.31       52.12     21.82 o 
   5 -10   6       16.97       14.43     13.34 o 
   6 -10   6       70.81       68.23     23.25 o 
   7 -10   6       91.70       79.22     25.93 o 
  -8  -9   6       11.09       23.67     24.42 o 
  -7  -9   6        5.48        5.54     20.06 o 
  -6  -9   6       10.71       18.55     10.91 o 
  -5  -9   6       40.08       46.75     14.85 o 
  -4  -9   6      386.79      381.43     30.21 o 
  -3  -9   6      248.97      254.29     23.75 o 
  -2  -9   6      741.35      737.51     45.40 o 
  -1  -9   6       71.79       74.86     12.59 o 
   0  -9   6       19.83       40.28     14.18 o 
   1  -9   6      270.47      279.71     41.04 o 
   2  -9   6       89.27       45.99     12.08 o 
   3  -9   6       39.26       56.14     14.02 o 
   4  -9   6       19.31       79.14     25.01 o 
   5  -9   6       24.05       13.85     13.60 o 
   6  -9   6        1.26        1.85      9.99 o 
   7  -9   6       46.98       24.67     13.93 o 
   8  -9   6        0.00       38.94     29.62 o 
  -8  -8   6       51.23       53.96     33.74 o 
  -7  -8   6       26.29       49.77     25.68 o 
  -6  -8   6      120.26      104.99     19.47 o 
  -5  -8   6       59.62       66.80     16.62 o 
  -4  -8   6        7.75       25.18     19.47 o 
  -3  -8   6        2.73       22.07     13.68 o 
  -2  -8   6        1.22       -2.27      6.29 o 
  -1  -8   6       73.27       51.03      7.80 o 
   0  -8   6      296.30      345.17     29.21 o 
   1  -8   6      113.55      155.76     31.47 o 
   2  -8   6     1343.06     1388.17     86.61 o 
   3  -8   6      679.24      617.25     58.58 o 
   4  -8   6     1163.60     1267.99     84.43 o 
   5  -8   6      185.74      180.10     23.75 o 
   6  -8   6      193.08      175.31     18.55 o 
   7  -8   6       27.06       33.99     12.84 o 
   8  -8   6       80.93       91.81     41.79 o 
   9  -8   6        1.95       81.49     44.40 o 
  -8  -7   6       27.33       21.57     18.80 o 
  -7  -7   6        5.42      -11.16     18.80 o 
  -6  -7   6       12.53       16.11     10.41 o 
  -5  -7   6      168.41      150.81     21.90 o 
  -4  -7   6      148.02      357.93     33.74 o 
  -3  -7   6       15.44       97.35     22.32 o 
  -2  -7   6       44.02       20.39     12.59 o 
  -1  -7   6      125.41      123.70     13.26 o 
   0  -7   6      437.41      434.38     30.38 o 
   1  -7   6      213.07      262.17     37.18 o 
   2  -7   6      133.70       31.05     61.77 o 
   3  -7   6        0.09       14.10     27.61 o 
   4  -7   6        1.71       25.34      9.65 o 
   5  -7   6      190.41      214.76     22.99 o 
   6  -7   6       21.61       27.27      9.32 o 
   7  -7   6      102.99       89.04     18.71 o 
   8  -7   6       17.84       67.73     37.77 o 
   9  -7   6      121.20      168.77     58.58 o 
  -8  -6   6       11.48        7.97     17.96 o 
  -7  -6   6       39.36        4.53     21.23 o 
  -6  -6   6       61.74       17.88     23.16 o 
  -5  -6   6      412.70      451.50     36.51 o 
  -4  -6   6        0.14       -2.60      5.04 o 
  -3  -6   6      417.00      426.50     24.25 o 
  -2  -6   6      975.34      983.83     33.82 o 
  -1  -6   6       80.35      104.57     19.55 o 
   0  -6   6     2859.98     3511.50     79.56 o 
   1  -6   6     1237.24     1324.64     76.29 o 
   2  -6   6     1637.16     1805.43     51.44 o 
   3  -6   6      382.20      453.52     26.35 o 
   4  -6   6      394.70      415.50     29.21 o 
   5  -6   6        2.68        2.77      3.94 o 
   6  -6   6      100.37      127.56     16.11 o 
   7  -6   6       32.46       20.48     11.58 o 
   8  -6   6       38.39       86.10     40.45 o 
   9  -6   6       22.26      -33.99     33.99 o 
  -9  -5   6       69.62       55.64     37.68 o 
  -8  -5   6       16.97       22.58     22.07 o 
  -7  -5   6       17.39       20.98     16.11 o 
  -6  -5   6        2.20        1.59      6.38 o 
  -5  -5   6      114.99      122.78     22.58 o 
  -4  -5   6      409.60      485.66     30.72 o 
  -3  -5   6      298.97      333.59     21.48 o 
  -2  -5   6     1460.15     1530.84     40.20 o 
  -1  -5   6      105.80      110.19     11.50 o 
   0  -5   6       22.07       17.46      6.63 o 
   1  -5   6      141.92      156.43     18.30 o 
   2  -5   6      406.45      479.12     25.01 o 
   3  -5   6      402.22      501.44     28.53 o 
   4  -5   6      470.27      548.02     26.35 o 
   5  -5   6      159.83      168.35     17.54 o 
   6  -5   6       13.78       12.25      5.12 o 
   7  -5   6      233.01      236.91     37.85 o 
   8  -5   6       40.44       44.73     31.81 o 
   9  -5   6       61.13      107.59     44.73 o 
  -9  -4   6      132.09      123.45     45.65 o 
  -8  -4   6      315.72      286.43     59.33 o 
  -7  -4   6      280.37      325.96     31.22 o 
  -6  -4   6      200.36      199.15     19.39 o 
  -5  -4   6        3.68       24.17     15.44 o 
  -4  -4   6       36.43      120.09     22.66 o 
  -3  -4   6      890.96     1023.10     43.39 o 
  -2  -4   6       34.85       41.12      8.39 o 
  -1  -4   6       60.60       62.19      8.39 o 
   0  -4   6     1980.92     2101.43    135.87 o 
   1  -4   6        2.66       -2.85      4.62 o 
   2  -4   6      284.24      324.70     24.00 o 
   3  -4   6       14.56      152.57     61.35 o 
   4  -4   6       27.25       52.62     10.49 o 
   5  -4   6        0.73        1.68      4.03 o 
   6  -4   6        1.64       16.95      8.64 o 
   7  -4   6       71.22      100.54     35.75 o 
   8  -4   6        4.23        7.30     22.49 o 
   9  -4   6       73.87      110.19     49.43 o 
  -9  -3   6        0.60       38.35     30.80 o 
  -8  -3   6       74.48       27.44     24.93 o 
  -7  -3   6       54.77       67.56     29.96 o 
  -6  -3   6        0.94       48.00     13.76 o 
  -5  -3   6       31.20       25.09      7.55 o 
  -4  -3   6        0.00       12.08      5.79 o 
  -3  -3   6     1060.65     1046.52     33.99 o 
  -2  -3   6     1249.26     1145.21     32.14 o 
  -1  -3   6       52.77       65.12      7.97 o 
   0  -3   6       71.95      110.36     23.50 o 
   1  -3   6      315.59      323.35     24.00 o 
   2  -3   6      332.34      364.23     22.16 o 
   3  -3   6      533.50      572.19     29.71 o 
   4  -3   6      347.08      359.44     21.90 o 
   5  -3   6      384.76      405.43     19.55 o 
   6  -3   6       98.23      120.85     13.85 o 
   7  -3   6       43.22       37.93     22.16 o 
   8  -3   6       17.68       67.81     34.49 o 
   9  -3   6      182.90      231.12     64.87 o 
  -9  -2   6       90.59      159.20     49.60 o 
  -8  -2   6       12.77       -5.37     23.83 o 
  -7  -2   6        5.07      -21.48     22.49 o 
  -6  -2   6      345.46      319.24     73.01 o 
  -5  -2   6        1.41       -2.60      5.12 o 
  -4  -2   6       23.16       95.34     13.18 o 
  -3  -2   6      602.78      716.45     28.28 o 
  -2  -2   6      673.27      596.52     22.58 o 
  -1  -2   6       49.74       53.79      6.55 o 
   0  -2   6       99.21      120.93      9.74 o 
   1  -2   6      190.80      190.17     18.04 o 
   2  -2   6       25.98       21.90     23.58 o 
   3  -2   6      111.54      116.74     10.57 o 
   4  -2   6        3.41        1.68      3.27 o 
   5  -2   6       65.14       87.45     10.74 o 
   6  -2   6       22.13       20.90     18.97 o 
   7  -2   6       45.05       64.37     30.63 o 
   8  -2   6       34.45       97.01     43.98 o 
   9  -2   6       12.08       15.02     24.42 o 
  -9  -1   6       47.87       78.47     37.51 o 
  -8  -1   6       44.72       76.29     31.97 o 
  -7  -1   6      191.53      146.03     38.69 o 
  -6  -1   6       52.76       38.18      8.48 o 
  -5  -1   6       20.51       25.01      8.31 o 
  -4  -1   6        5.43        0.84      5.04 o 
  -3  -1   6       13.24        5.37      5.29 o 
  -2  -1   6       18.21       15.11      3.94 o 
  -1  -1   6       75.49       83.34      7.55 o 
   0  -1   6      283.80      275.43     31.64 o 
   1  -1   6        4.46       -1.09      4.70 o 
   2  -1   6      793.70      822.86     28.45 o 
   3  -1   6      407.64      450.41     22.24 o 
   4  -1   6       37.08       65.21      7.30 o 
   5  -1   6        0.54        0.59     15.53 o 
   6  -1   6      459.34      473.24     67.14 o 
   7  -1   6       22.14        0.08     18.71 o 
   8  -1   6       28.29        0.17     21.32 o 
   9  -1   6       48.81       -1.17     23.67 o 
  -9   0   6      197.67      322.52     70.75 o 
  -8   0   6       25.17        0.17     16.62 o 
  -7   0   6       83.14       43.98     20.56 o 
  -6   0   6      164.15      204.69     40.20 o 
  -5   0   6      350.06      328.64     25.51 o 
  -4   0   6      585.67      539.79     29.21 o 
  -3   0   6      641.41      789.88     34.24 o 
  -2   0   6      252.06      277.87     17.79 o 
  -1   0   6      545.54      494.73     21.40 o 
   0   0   6       70.39      173.38     27.95 o 
   1   0   6      161.46      152.66     13.76 o 
   2   0   6      594.62      626.06     25.18 o 
   3   0   6     1299.88     1362.74     38.35 o 
   4   0   6      104.47      125.30     12.00 o 
   5   0   6       99.66      103.81     37.18 o 
   6   0   6       42.12       31.89     17.96 o 
   7   0   6       77.69       47.16     24.00 o 
   8   0   6        6.02      -28.53     28.53 o 
   9   0   6       78.00       56.40     32.73 o 
  -9   1   6       16.67        8.90     26.77 o 
  -8   1   6        1.18      -38.52     38.52 o 
  -7   1   6        1.38       -1.76      6.71 o 
  -6   1   6       18.65       33.74     19.81 o 
  -5   1   6       55.39       25.93     14.02 o 
  -4   1   6       31.40       57.40      8.73 o 
  -3   1   6       14.65       85.35     14.27 o 
  -2   1   6      115.99      119.25     11.83 o 
  -1   1   6        3.02       11.67      9.90 o 
   0   1   6     2769.19     2737.31    101.21 o 
   1   1   6       26.13       32.14      4.53 o 
   2   1   6       89.09       70.50      7.64 o 
   3   1   6      682.24      720.06     36.84 o 
   4   1   6       88.44      122.11     17.79 o 
   5   1   6       40.11       40.12     26.02 o 
   6   1   6      237.40      224.07     46.49 o 
   7   1   6       93.13       59.33     27.69 o 
   8   1   6      379.16      463.25     79.14 o 
   9   1   6       38.40       67.05     37.35 o 
  -9   2   6       95.22       64.45     38.69 o 
  -8   2   6       13.90       46.33     30.04 o 
  -7   2   6      210.14      182.87     25.68 o 
  -6   2   6        0.11       -6.04     10.15 o 
  -5   2   6      113.43      101.88     18.04 o 
  -4   2   6      777.34      794.75     46.07 o 
  -3   2   6      315.66      422.72     26.35 o 
  -2   2   6      615.99      663.41     38.77 o 
  -1   2   6       19.70       17.12     10.83 o 
   0   2   6       16.47        7.13      3.94 o 
   1   2   6       73.89       74.36      7.55 o 
   2   2   6      722.31      767.39     24.67 o 
   3   2   6      474.11      524.18     21.74 o 
   4   2   6      370.15      402.33     19.13 o 
   5   2   6       99.11       80.73     32.06 o 
   6   2   6      273.15      274.09     52.96 o 
   7   2   6       86.79       86.86     34.66 o 
   8   2   6      234.45      271.91     64.54 o 
   9   2   6        0.03      -13.68     19.97 o 
  -9   3   6        0.27       13.26     26.86 o 
  -8   3   6       29.08      108.51     47.42 o 
  -7   3   6       73.09      103.48     20.98 o 
  -6   3   6       43.41      118.33     17.54 o 
  -5   3   6        0.03       -9.90      9.90 o 
  -4   3   6      266.76      302.63     35.33 o 
  -3   3   6      326.08       61.85    176.15 o 
  -2   3   6     1271.33     1334.29     81.24 o 
  -1   3   6     1133.26     1127.59     72.59 o 
   0   3   6     3219.74     3566.13     60.59 o 
   1   3   6      332.29      398.47     18.30 o 
   2   3   6     1528.71     1492.32     36.17 o 
   3   3   6      305.53      311.27     17.54 o 
   4   3   6       87.98      104.23     18.38 o 
   5   3   6      338.48      304.81     27.86 o 
   6   3   6      286.68      230.03     44.98 o 
   7   3   6       84.55       70.66     29.12 o 
   8   3   6        7.53       38.02     32.31 o 
  -9   4   6      101.65       74.86     40.03 o 
  -8   4   6        2.46       -7.64     21.15 o 
  -7   4   6       64.28       55.64     17.37 o 
  -6   4   6       56.99       33.40     11.67 o 
  -5   4   6      137.00      156.18     24.17 o 
  -4   4   6        3.14        9.32     10.74 o 
  -3   4   6       58.96       98.61     26.52 o 
  -2   4   6      279.37      303.63     40.53 o 
  -1   4   6      334.72      346.10     43.56 o 
   0   4   6      278.97      262.68     16.87 o 
   1   4   6      193.42      171.96     12.00 o 
   2   4   6       38.20       21.40      4.62 o 
   3   4   6        2.23       26.18     12.84 o 
   5   4   6      354.63      279.13     44.40 o 
   6   4   6       36.10       49.68     14.10 o 
   7   4   6       34.21       60.51     33.40 o 
   8   4   6       19.93        9.57     25.34 o 
  -9   5   6        0.00        0.84     18.80 o 
  -8   5   6       14.64       42.80     30.72 o 
  -7   5   6       12.30       10.41     19.97 o 
  -6   5   6       59.89       35.42     12.76 o 
  -5   5   6      188.42      180.43     36.67 o 
  -4   5   6      858.15      902.67     77.63 o 
  -3   5   6      513.20      514.87     39.53 o 
  -2   5   6     1173.24     1257.67     86.61 o 
  -1   5   6      164.32      144.10     28.95 o 
   0   5   6      345.39      322.01     20.39 o 
   1   5   6        8.14        2.27      3.86 o 
   2   5   6      214.73      202.93     14.94 o 
   3   5   6        5.16        8.22      5.71 o 
   4   5   6      184.47      161.38     15.78 o 
   5   5   6       21.71       14.52      4.78 o 
   6   5   6        0.43      -13.76     13.76 o 
   7   5   6      119.77       81.99     30.72 o 
   8   5   6        0.37       44.06     34.41 o 
  -8   6   6        0.28        5.71     18.04 o 
  -7   6   6       20.08       -6.55     13.01 o 
  -6   6   6        7.24       -1.51     11.92 o 
  -5   6   6      120.28      122.02     32.65 o 
  -4   6   6       23.69       31.97     15.11 o 
  -3   6   6      116.96      134.44     30.72 o 
  -2   6   6      116.84      111.20     28.53 o 
  -1   6   6      202.53      200.66     37.01 o 
   0   6   6       24.05       41.54     10.99 o 
   1   6   6        0.01        1.01      5.04 o 
   2   6   6      235.37      241.95     19.97 o 
   3   6   6      266.40      284.83     22.49 o 
   4   6   6      108.91       99.11     14.02 o 
   5   6   6       28.28       21.82      6.21 o 
   6   6   6       34.79       54.05     17.46 o 
   7   6   6       31.84       63.78     33.49 o 
   8   6   6       65.59      100.71     42.21 o 
  -8   7   6        4.41        0.76     16.36 o 
  -7   7   6       25.07       21.15      9.40 o 
  -6   7   6       43.49       48.51     23.92 o 
  -5   7   6       13.01       24.51     13.60 o 
  -4   7   6        4.62       61.60     24.84 o 
  -3   7   6       20.54       90.55     28.20 o 
  -2   7   6      105.97       94.83     28.37 o 
  -1   7   6       10.51        4.20      5.79 o 
   0   7   6       71.91       53.29     12.17 o 
   1   7   6        2.10       -1.17      3.61 o 
   2   7   6       35.67       14.60      7.05 o 
   3   7   6       54.43       55.89      9.40 o 
   4   7   6       19.06      149.97     19.39 o 
   5   7   6       24.38       21.57     11.58 o 
   6   7   6       40.38       27.69     25.18 o 
   7   7   6        4.96       16.03     19.30 o 
  -8   8   6      206.43      262.17     65.04 o 
  -7   8   6        7.36       11.58     24.84 o 
  -6   8   6      609.51      647.63     78.64 o 
  -5   8   6       12.07        0.25     13.76 o 
  -4   8   6      910.91      983.07     91.90 o 
  -3   8   6        5.82        3.61     10.32 o 
  -2   8   6      316.13      304.22     48.68 o 
  -1   8   6       32.62       22.49     10.24 o 
   0   8   6       67.18       66.47     21.57 o 
   1   8   6        0.08       10.99     15.53 o 
   2   8   6        0.47        3.86      7.22 o 
   3   8   6      374.80      367.83     27.53 o 
   4   8   6       83.55       97.77     15.02 o 
   5   8   6      501.01      524.43     46.16 o 
   6   8   6       28.12       29.04     14.69 o 
   7   8   6      112.94      141.58     43.89 o 
  -8   9   6      152.84      135.79     50.35 o 
  -7   9   6        4.23      -23.92     23.92 o 
  -6   9   6      224.78      215.68     48.76 o 
  -5   9   6        2.81       15.53     17.88 o 
  -4   9   6      223.60      231.54     47.25 o 
  -3   9   6        1.25        4.36      9.65 o 
  -2   9   6     1123.05     1070.44     67.64 o 
  -1   9   6      213.37      224.49     43.47 o 
   0   9   6     1572.55     1530.25    107.34 o 
   1   9   6     1724.73     1690.54     72.68 o 
   3   9   6     1204.55     1300.30     67.14 o 
   4   9   6       72.63       72.43     31.39 o 
   5   9   6      131.49      111.95     22.91 o 
   6   9   6        2.02      -14.60     14.60 o 
   7   9   6       87.26       90.30     33.40 o 
  -7  10   6       72.74      112.20     37.43 o 
  -6  10   6       88.40      106.58     32.98 o 
  -5  10   6       59.81       94.66     33.65 o 
  -4  10   6        7.74        4.87     13.51 o 
  -3  10   6       24.62      202.76     48.17 o 
  -2  10   6      309.81      341.65     40.28 o 
  -1  10   6       41.76       52.70     23.41 o 
   0  10   6       97.25      116.90     30.72 o 
   1  10   6        1.85        6.97      8.06 o 
   2  10   6       96.82      102.72     29.71 o 
   3  10   6       11.43       -0.42     13.68 o 
   4  10   6       99.51      192.44     30.21 o 
   5  10   6        5.20        6.21     18.97 o 
   6  10   6      322.37      389.82     65.04 o 
  -7  11   6       62.26       63.11     34.91 o 
  -6  11   6      128.51      121.10     40.12 o 
  -5  11   6       19.02       41.37     25.76 o 
  -4  11   6      973.19     1114.66    112.12 o 
  -3  11   6       23.31        9.82     14.18 o 
  -2  11   6     1148.75     1140.68     76.45 o 
  -1  11   6      460.06      544.99     71.25 o 
   0  11   6      317.96      348.45     56.65 o 
   1  11   6      278.55      339.05     54.80 o 
   2  11   6      116.93       90.30     28.62 o 
   3  11   6       19.25       -5.20     10.07 o 
   4  11   6       58.87       42.38     14.94 o 
   5  11   6      241.84      255.21     36.17 o 
   6  11   6       10.74       10.57     16.70 o 
  -6  12   6       16.87       14.77     14.77 o 
  -5  12   6       29.00       21.90     15.78 o 
  -4  12   6       45.42       46.33     24.51 o 
  -3  12   6      147.80      173.47     31.47 o 
  -2  12   6        3.43       21.74     22.99 o 
  -1  12   6       77.31       86.61     29.46 o 
   0  12   6       94.60       78.72     27.44 o 
   1  12   6       15.37       10.83     12.76 o 
   2  12   6        5.87       10.15     12.67 o 
   3  12   6       84.45      110.36     38.52 o 
   4  12   6       18.89       85.60     23.50 o 
   5  12   6      261.67      300.70     39.02 o 
  -6  13   6      323.55      401.15     76.45 o 
  -5  13   6       25.86       18.46     20.48 o 
  -4  13   6      298.38      318.49     65.63 o 
  -3  13   6      170.93      207.29     51.28 o 
  -2  13   6        1.72       -7.72     12.34 o 
  -1  13   6        5.91       -4.20     12.50 o 
   0  13   6       11.26       -8.14     17.46 o 
   1  13   6       72.41       55.98     24.09 o 
   3  13   6       46.63       90.05     33.23 o 
   4  13   6       41.72       69.74     31.14 o 
   5  13   6       28.07       19.39     12.25 o 
  -5  14   6       70.91       40.28     26.94 o 
  -4  14   6       79.10       44.48     22.66 o 
  -3  14   6       18.33      -12.84     18.71 o 
  -2  14   6      105.47      129.66     29.62 o 
  -1  14   6        6.16        4.62      9.65 o 
   0  14   6        3.24       23.83     17.88 o 
   1  14   6        1.24       37.68     20.98 o 
   2  14   6       28.24       30.63     20.06 o 
   3  14   6       29.52       11.16     21.57 o 
   4  14   6        3.52       21.57     25.51 o 
  -4  15   6       18.62       23.41     22.74 o 
  -3  15   6       11.98       56.23     31.81 o 
  -2  15   6       21.18        5.96     14.35 o 
  -1  15   6       24.17       34.58     18.38 o 
   0  15   6       33.10       11.16     13.68 o 
   1  15   6      132.47      150.73     44.23 o 
   2  15   6      132.09      153.41     46.58 o 
   3  15   6      100.09      106.16     43.81 o 
  -3  16   6        2.52       10.66     19.30 o 
  -2  16   6        6.23       50.77     33.49 o 
  -1  16   6       18.48       17.20     15.78 o 
   0  16   6       42.02       42.55     19.05 o 
   1  16   6        2.71      -23.25     23.25 o 
  -1 -19   7       78.61       99.87     39.70 o 
   0 -19   7      238.92      313.79     70.50 o 
   1 -19   7       55.85      159.79     54.47 o 
   2 -19   7       64.03      150.98     50.27 o 
   3 -19   7        2.92       15.44     18.55 o 
  -3 -18   7      157.55      189.25     48.84 o 
  -2 -18   7       36.51       73.68     27.02 o 
  -1 -18   7      154.89      221.72     56.98 o 
   0 -18   7        4.14       34.66     23.92 o 
   1 -18   7      156.23      199.06     53.12 o 
   2 -18   7       23.09       27.44     19.64 o 
   3 -18   7      252.18      241.45     61.43 o 
   4 -18   7      128.49      173.22     53.63 o 
  -4 -17   7       57.55       85.27     35.00 o 
  -3 -17   7       11.21        7.13     11.92 o 
  -2 -17   7       53.41      100.54     37.77 o 
  -1 -17   7       24.36      106.16     49.51 o 
   0 -17   7       15.10       -0.76     16.28 o 
   1 -17   7       17.69       43.72     23.75 o 
   2 -17   7       21.20       26.35     20.65 o 
   3 -17   7        7.47       33.40     24.93 o 
   4 -17   7        2.70        5.45     16.87 o 
   5 -17   7       37.28       32.56     24.09 o 
  -5 -16   7       44.51       72.51     28.79 o 
  -4 -16   7       67.61       91.06     35.50 o 
  -3 -16   7       23.88       46.24     26.52 o 
  -2 -16   7       60.75       69.99     28.95 o 
  -1 -16   7        0.11       19.64     19.13 o 
   0 -16   7        0.44        7.47     15.36 o 
   1 -16   7       42.13       23.16     18.30 o 
   2 -16   7       39.10       66.13     27.44 o 
   3 -16   7      160.54      147.28     43.81 o 
   4 -16   7       43.39       35.00     21.15 o 
   5 -16   7        0.00       23.41     24.59 o 
   6 -16   7       63.78       93.24     38.27 o 
  -5 -15   7        0.90       -2.18     10.99 o 
  -4 -15   7       36.61       36.00     35.84 o 
  -3 -15   7        2.27        2.01     12.59 o 
  -2 -15   7       17.67       27.69     14.69 o 
  -1 -15   7       72.25       59.42     25.93 o 
   0 -15   7       29.26       23.67     19.47 o 
   1 -15   7      238.91      261.92     52.37 o 
   2 -15   7      305.87      288.78     55.31 o 
   3 -15   7      121.39      121.02     39.02 o 
   4 -15   7       52.14       28.11     17.54 o 
   5 -15   7       40.96       23.50     16.11 o 
   6 -15   7        0.77       10.49     16.36 o 
  -6 -14   7      418.60      592.16     80.90 o 
  -5 -14   7       18.13       12.67     12.67 o 
  -4 -14   7       80.15       94.25     20.65 o 
  -3 -14   7        7.65        0.76     12.84 o 
  -2 -14   7      188.68      168.52     41.04 o 
  -1 -14   7       57.38       88.79     31.64 o 
   0 -14   7       93.62       89.21     30.13 o 
   1 -14   7      141.08      162.22     39.86 o 
   2 -14   7       53.42       80.57     30.63 o 
   3 -14   7      118.95      113.55     36.09 o 
   4 -14   7       11.38        6.63     23.83 o 
   5 -14   7      383.16      366.57     63.53 o 
   6 -14   7        3.01       -1.26     22.58 o 
   7 -14   7       18.47       47.50     27.19 o 
  -6 -13   7       60.86       52.12     27.11 o 
  -5 -13   7      136.65       94.92     21.48 o 
  -4 -13   7        4.74        4.87      8.73 o 
  -3 -13   7      374.68      375.64     39.53 o 
  -2 -13   7      241.33      222.06     44.40 o 
  -1 -13   7      436.15      431.11     63.03 o 
   0 -13   7     2294.40     2146.33    138.39 o 
   1 -13   7       95.51      188.24     42.55 o 
   2 -13   7     2115.97     2148.42    140.49 o 
   3 -13   7       71.48       58.83     25.18 o 
   4 -13   7      565.63      521.75     72.43 o 
   5 -13   7       76.50       42.38     21.57 o 
   6 -13   7      397.70      448.57     68.40 o 
   7 -13   7        8.53       25.93     18.30 o 
  -7 -12   7      227.08      221.98     53.96 o 
  -6 -12   7       14.46       21.74     23.25 o 
  -5 -12   7      274.71      324.36     38.18 o 
  -4 -12   7      253.65      227.85     30.38 o 
  -3 -12   7     1091.70     1051.89     62.69 o 
  -2 -12   7      763.70      806.33     82.92 o 
  -1 -12   7     1663.48     1741.40    118.50 o 
   0 -12   7      905.09      820.18     81.74 o 
   1 -12   7      233.67      324.87     57.24 o 
   2 -12   7     1277.51     1113.24     96.43 o 
   3 -12   7      118.47      122.02     34.24 o 
   4 -12   7      644.38      521.75     68.15 o 
   5 -12   7      548.59      621.28     75.28 o 
   6 -12   7      247.84      219.21     47.00 o 
   7 -12   7      362.76      396.54     61.52 o 
  -7 -11   7       31.89       50.02     29.79 o 
  -6 -11   7        0.78       39.61     15.53 o 
  -5 -11   7      168.90      200.24     29.21 o 
  -4 -11   7      143.46      155.59     25.93 o 
  -3 -11   7      507.14      499.09     54.21 o 
  -2 -11   7     1410.71     1324.81     66.05 o 
  -1 -11   7     1915.69     2061.31    124.29 o 
   0 -11   7      143.89      136.96     34.24 o 
   1 -11   7     1192.83     1243.82     96.26 o 
   2 -11   7      261.71      287.02     51.11 o 
   3 -11   7      129.26      188.24     39.02 o 
   4 -11   7       10.92       16.62     17.71 o 
   5 -11   7      205.29      208.46     42.63 o 
   6 -11   7        4.37       31.05     18.04 o 
   7 -11   7      186.34      187.82     41.71 o 
  -7 -10   7        1.40       16.95     19.30 o 
  -6 -10   7      181.51      167.59     24.76 o 
  -5 -10   7      262.59      279.46     36.51 o 
  -4 -10   7      183.49      175.73     26.02 o 
  -3 -10   7      365.47      342.57     34.32 o 
  -2 -10   7      397.32      352.48     32.98 o 
  -1 -10   7        2.51        0.42     11.33 o 
   0 -10   7        8.79       -2.77     13.18 o 
   1 -10   7       95.07       61.43     24.59 o 
   2 -10   7      448.73      452.26     58.16 o 
   3 -10   7      966.56     1053.32     86.61 o 
   4 -10   7      339.49      368.00     51.86 o 
   5 -10   7      738.55      798.11     77.21 o 
   6 -10   7       61.40      125.97     33.99 o 
   7 -10   7      250.11      230.37     43.30 o 
  -8  -9   7        5.54        9.06     27.61 o 
  -7  -9   7       22.03       67.22     33.23 o 
  -6  -9   7      587.37      624.05     48.17 o 
  -5  -9   7      320.12      354.49     37.09 o 
  -4  -9   7     2872.58     2909.52    161.55 o 
  -3  -9   7      978.11      971.99     46.83 o 
  -2  -9   7      702.66      684.73     37.51 o 
  -1  -9   7      492.65      527.87     48.84 o 
   0  -9   7      157.72      166.25     25.51 o 
   1  -9   7       13.51       26.60     16.03 o 
   2  -9   7        6.57        5.62     15.69 o 
   3  -9   7       65.12       91.39     20.56 o 
   4  -9   7      152.35      189.50     36.67 o 
   5  -9   7      330.26      350.29     35.00 o 
   6  -9   7      206.92      441.01     58.58 o 
   7  -9   7        9.72       19.55     16.87 o 
   8  -9   7        9.22       11.75     24.93 o 
  -8  -8   7      118.47       87.20     31.97 o 
  -7  -8   7      254.07      273.08     57.91 o 
  -6  -8   7      254.51      293.31     33.49 o 
  -5  -8   7      507.57      508.91     34.83 o 
  -4  -8   7      562.20      526.95     57.15 o 
  -3  -8   7       78.58       94.25     18.21 o 
  -2  -8   7       81.86       92.48     14.02 o 
  -1  -8   7      178.68      178.17     40.12 o 
   0  -8   7       41.57       51.28     12.59 o 
   1  -8   7      387.84      483.82     53.04 o 
   2  -8   7      146.96      151.48     30.38 o 
   3  -8   7      150.18      144.26     28.79 o 
   4  -8   7        0.35        1.26      7.13 o 
   5  -8   7      265.78      272.92     29.12 o 
   6  -8   7        3.35        4.62      4.78 o 
   7  -8   7        0.67       29.12     16.45 o 
   8  -8   7       26.79      116.15     50.94 o 
  -8  -7   7      240.17      194.53     52.12 o 
  -7  -7   7       25.29       24.34     25.18 o 
  -6  -7   7      804.98      906.11     55.47 o 
  -5  -7   7      210.47      209.89     27.61 o 
  -4  -7   7       97.52       86.52     17.54 o 
  -3  -7   7        3.33       12.34      7.39 o 
  -2  -7   7      130.40      111.53     12.67 o 
  -1  -7   7      311.10      299.86     20.48 o 
   0  -7   7      501.47      615.74     37.09 o 
   1  -7   7      600.17      632.36     41.63 o 
   2  -7   7       82.22       37.43     34.16 o 
   3  -7   7       62.80       44.81     14.18 o 
   4  -7   7       56.46       59.08     13.51 o 
   5  -7   7       21.07        8.90      7.22 o 
   6  -7   7       90.27       81.24     21.74 o 
   7  -7   7       66.06      182.20     27.11 o 
   8  -7   7       14.90       44.48     33.99 o 
   9  -7   7      115.12      188.32     61.77 o 
  -8  -6   7      707.72      809.10     97.52 o 
  -7  -6   7      483.04      515.45     49.43 o 
  -6  -6   7      968.92      942.03     65.63 o 
  -5  -6   7      443.34      483.73     58.07 o 
  -4  -6   7       13.61        6.38      6.46 o 
  -3  -6   7      519.02      466.44     29.21 o 
  -2  -6   7      289.35      284.75     25.26 o 
  -1  -6   7       56.82       74.86     11.16 o 
   0  -6   7      644.04      656.61     35.84 o 
   1  -6   7       34.25       36.59      9.82 o 
   2  -6   7      438.19      456.37     33.40 o 
   3  -6   7       14.02        4.28      6.04 o 
   4  -6   7      110.17      115.98     16.36 o 
   5  -6   7       33.01        7.97     10.91 o 
   6  -6   7      108.49      129.83     25.76 o 
   7  -6   7        0.03       -3.69      7.89 o 
   8  -6   7       27.73       50.27     36.59 o 
   9  -6   7       11.44       76.54     48.26 o 
  -9  -5   7        5.34      117.41     40.28 o 
  -8  -5   7      107.73      186.90     51.03 o 
  -7  -5   7        6.97       31.97     11.50 o 
  -6  -5   7        0.16        8.06      8.48 o 
  -5  -5   7        2.89        2.10      7.47 o 
  -4  -5   7        0.03        7.39      7.47 o 
  -3  -5   7        3.50       11.67      7.13 o 
  -2  -5   7     1640.28     1819.78     51.28 o 
  -1  -5   7       74.62       86.10     12.67 o 
   0  -5   7      359.16      437.07     27.19 o 
   1  -5   7        6.74       12.84      8.22 o 
   2  -5   7      831.94      929.78     45.91 o 
   3  -5   7       35.93       25.51      8.48 o 
   4  -5   7        0.03        0.17      4.45 o 
   5  -5   7      458.97      431.95     46.07 o 
   6  -5   7        0.02        7.13     18.46 o 
   7  -5   7      145.29      151.06     19.97 o 
   8  -5   7        3.11       11.33     22.91 o 
   9  -5   7       28.67       43.64     34.74 o 
  -9  -4   7      123.48      117.16     45.32 o 
  -8  -4   7      329.56      364.23     67.47 o 
  -7  -4   7      197.67      225.16     34.66 o 
  -6  -4   7      127.17      100.29     19.55 o 
  -5  -4   7      118.38      121.27     21.32 o 
  -4  -4   7      535.72      515.03     32.14 o 
  -3  -4   7      109.72      154.25     14.02 o 
  -2  -4   7      192.77      178.17     13.93 o 
  -1  -4   7      101.33       94.58     10.83 o 
   0  -4   7       68.17       79.22     11.16 o 
   1  -4   7      386.94      381.26     23.25 o 
   2  -4   7      139.96      142.58     17.37 o 
   3  -4   7       34.42       24.76      8.06 o 
   4  -4   7       96.97       89.80     13.26 o 
   5  -4   7      339.79      348.36     33.90 o 
   6  -4   7      274.69      259.66     34.49 o 
   7  -4   7      103.28      115.56     40.53 o 
   8  -4   7      338.17      433.63     80.90 o 
   9  -4   7        5.88       30.13     31.64 o 
  -9  -3   7        3.25       15.36     21.90 o 
  -8  -3   7      179.19      205.53     49.43 o 
  -7  -3   7       99.40      141.66     41.79 o 
  -6  -3   7        1.72        3.19      6.97 o 
  -5  -3   7      675.26      737.93     46.49 o 
  -4  -3   7      537.20      581.08     28.03 o 
  -3  -3   7      564.68      782.83     57.24 o 
  -2  -3   7      518.66      542.81     22.74 o 
  -1  -3   7      356.84      390.83     18.80 o 
   0  -3   7      221.46      194.78     14.69 o 
   1  -3   7      639.86      559.68     33.82 o 
   2  -3   7      237.57      249.59     19.81 o 
   3  -3   7       41.48       19.89      5.71 o 
   4  -3   7      307.92      310.01     19.55 o 
   5  -3   7      228.87      247.91     16.62 o 
   6  -3   7      252.93      236.24     18.97 o 
   7  -3   7      879.68      898.81    103.23 o 
   8  -3   7        0.24       -6.46     22.66 o 
   9  -3   7      186.47      225.33     64.70 o 
  -9  -2   7        6.12       46.33     30.97 o 
  -8  -2   7       18.30       10.91     19.97 o 
  -7  -2   7       91.34       64.79     30.38 o 
  -6  -2   7      173.53      266.62     32.31 o 
  -5  -2   7      651.69      617.00     44.06 o 
  -4  -2   7       80.21       76.45     10.24 o 
  -3  -2   7       41.82       55.14      8.14 o 
  -2  -2   7      323.64      339.47     25.01 o 
  -1  -2   7      536.19      487.76     18.80 o 
   0  -2   7        1.37        1.34      3.94 o 
   1  -2   7      473.46      531.23     32.90 o 
   2  -2   7      976.22      941.70     42.46 o 
   3  -2   7      423.16      413.49     18.97 o 
   4  -2   7       74.18       86.86      9.90 o 
   5  -2   7      184.62      180.60     12.84 o 
   6  -2   7        0.03       33.32     21.32 o 
   7  -2   7      138.28      158.53     47.42 o 
   8  -2   7       10.77       57.07     43.81 o 
   9  -2   7        4.85        3.02     21.23 o 
  -9  -1   7      132.48      105.07     41.79 o 
  -8  -1   7        7.66       21.23     22.66 o 
  -7  -1   7      353.42      267.71     54.55 o 
  -6  -1   7        6.91        5.37      5.29 o 
  -5  -1   7      226.16      255.21     21.82 o 
  -4  -1   7      307.58      312.44     31.30 o 
  -3  -1   7      108.85       97.69     11.92 o 
  -2  -1   7      704.47      686.57     24.17 o 
  -1  -1   7      333.30      298.77     18.71 o 
   0  -1   7        2.74       -5.12      9.90 o 
   1  -1   7       86.74       82.58     13.01 o 
   2  -1   7      411.43      389.32     20.90 o 
   3  -1   7      388.05      405.43     22.32 o 
   4  -1   7      554.63      584.35     20.98 o 
   5  -1   7     1106.05     1107.36     76.37 o 
   6  -1   7      327.65      356.17     59.84 o 
   7  -1   7       83.87       27.78     17.96 o 
   8  -1   7       10.36      -27.19     32.48 o 
   9  -1   7       43.77       10.07     21.90 o 
  -9   0   7      178.46      135.12     45.74 o 
  -8   0   7      124.30       87.95     32.73 o 
  -7   0   7      491.58      449.57     38.10 o 
  -6   0   7      692.60      711.67     48.42 o 
  -5   0   7      252.82      278.12     23.92 o 
  -4   0   7      478.69      458.64     28.03 o 
  -3   0   7        2.04        2.35      3.94 o 
  -2   0   7      225.06      179.68     17.04 o 
  -1   0   7      885.28      850.05     27.86 o 
   0   0   7      360.85      523.09     47.84 o 
   1   0   7      179.70      207.37     13.18 o 
   2   0   7      262.11      282.99     18.30 o 
   3   0   7      228.55      295.83     19.39 o 
   4   0   7       63.86       71.08      9.06 o 
   5   0   7      448.13      435.39     28.70 o 
   6   0   7      229.79      229.61     41.88 o 
   7   0   7       69.65       72.26     31.39 o 
   8   0   7       95.68       70.08     29.21 o 
   9   0   7       19.36      -24.09     32.14 o 
  -9   1   7        1.70      -37.85     37.85 o 
  -8   1   7      106.53       34.66     20.56 o 
  -7   1   7      193.03      199.23     26.52 o 
  -6   1   7        8.18       23.50     10.91 o 
  -5   1   7      466.84      485.58     40.20 o 
  -4   1   7       17.42        9.40      4.11 o 
  -3   1   7       52.38       71.17     10.74 o 
  -2   1   7       53.57       36.00     11.25 o 
  -1   1   7      156.78      149.05     26.86 o 
   0   1   7      322.82      290.12     35.67 o 
   1   1   7        5.27       19.89      3.86 o 
   2   1   7     1804.33     1791.75     38.18 o 
   3   1   7      133.40      133.52     16.78 o 
   4   1   7      698.20      726.27     27.27 o 
   5   1   7      111.92       84.26     13.93 o 
   6   1   7       47.40       41.96     23.58 o 
   7   1   7      407.99      459.73     70.33 o 
   8   1   7      188.95      211.65     53.96 o 
   9   1   7      200.56      270.65     66.05 o 
  -9   2   7       12.46      -19.13     38.35 o 
  -8   2   7       78.30      109.52     41.12 o 
  -7   2   7       85.84       96.26     21.15 o 
  -6   2   7       54.24       79.89     14.60 o 
  -5   2   7      138.94      129.74     21.57 o 
  -4   2   7       60.20       48.26     16.45 o 
  -3   2   7       55.17       30.55      9.32 o 
  -2   2   7     1121.59     1154.27     54.63 o 
  -1   2   7        4.16        2.69      8.48 o 
   0   2   7       22.05       20.56      5.04 o 
   1   2   7       21.42       18.80      3.86 o 
   2   2   7      200.45      200.07     13.60 o 
   3   2   7       51.13       69.24      8.48 o 
   4   2   7      164.51      164.40     13.76 o 
   5   2   7       26.74       32.14      9.82 o 
   6   2   7       51.75       37.43     31.39 o 
   7   2   7      225.06      232.38     52.12 o 
   8   2   7      534.54      594.76     88.54 o 
  -9   3   7      121.64      134.78     43.56 o 
  -8   3   7        0.20      105.24     39.86 o 
  -7   3   7       66.69       50.35     14.10 o 
  -6   3   7      116.24      112.54     22.32 o 
  -5   3   7       10.14       23.92      7.30 o 
  -4   3   7        1.99       -7.22      8.90 o 
  -3   3   7      149.64      117.49     26.02 o 
  -2   3   7      290.78      286.76     40.79 o 
  -1   3   7      320.57      316.31     41.71 o 
   0   3   7     1464.38     1496.34     37.01 o 
   1   3   7      156.22      176.74     11.83 o 
   2   3   7      141.85      137.47     11.75 o 
   3   3   7      437.66      422.05     21.06 o 
   4   3   7       18.65       21.99      7.47 o 
   5   3   7      748.70      653.00     70.58 o 
   6   3   7      105.76       77.80     15.61 o 
   7   3   7      468.20      521.75     76.71 o 
   8   3   7        7.31       27.02     21.57 o 
  -9   4   7       20.10       19.13     23.67 o 
  -8   4   7        0.01       72.51     36.42 o 
  -7   4   7       21.15       37.35     15.86 o 
  -6   4   7        6.64      140.49     66.30 o 
  -5   4   7      119.76      114.81     25.09 o 
  -4   4   7      141.26      137.05     30.88 o 
  -3   4   7        0.04       20.56     16.28 o 
  -2   4   7       38.33       37.18     16.62 o 
  -1   4   7       10.60       15.95     14.85 o 
   0   4   7        1.15       -2.85      4.11 o 
   1   4   7       12.32       11.67      5.37 o 
   2   4   7      122.62      125.72     11.33 o 
   3   4   7       14.90       11.41      7.64 o 
   4   4   7      602.63      597.70     27.02 o 
   5   4   7      809.04      832.93     62.19 o 
   6   4   7     1655.96     1748.20    106.67 o 
   7   4   7      656.45      658.04     83.25 o 
   8   4   7      224.93      262.43     62.52 o 
  -8   5   7       54.47      212.07     64.96 o 
  -7   5   7       51.09       32.56     11.33 o 
  -6   5   7       41.90      119.17     33.07 o 
  -5   5   7      362.22      324.70     49.77 o 
  -4   5   7       32.71       38.02     13.93 o 
  -3   5   7      325.89      338.54     48.76 o 
  -2   5   7      136.87      156.01     31.97 o 
  -1   5   7       74.93      122.70     30.55 o 
   0   5   7       18.32       15.78      4.87 o 
   1   5   7       24.91       39.61      8.48 o 
   2   5   7       24.25       27.36      5.62 o 
   3   5   7      259.97      259.32     20.90 o 
   4   5   7      136.08      129.49     15.61 o 
   5   5   7      559.20      559.09     28.28 o 
   6   5   7      298.46      312.53     32.14 o 
   7   5   7       21.26        6.04     21.82 o 
   8   5   7      204.13      279.97     64.70 o 
  -8   6   7        0.59       24.76     33.32 o 
  -7   6   7       26.74       26.52     16.03 o 
  -6   6   7      176.05      224.16     34.49 o 
  -5   6   7      207.60      235.99     46.75 o 
  -4   6   7      191.90      254.62     45.07 o 
  -3   6   7      305.65      320.67     49.85 o 
  -2   6   7      255.22      242.03     43.05 o 
  -1   6   7      133.28      142.92     22.49 o 
   0   6   7       23.48       17.46      6.38 o 
   1   6   7      464.19      481.21     28.79 o 
   2   6   7     1239.76     1325.65     46.33 o 
   3   6   7     1989.69     2056.11     60.26 o 
   4   6   7     2334.54     2400.19     80.15 o 
   5   6   7      760.95      774.36     53.21 o 
   6   6   7      135.52      144.93     24.09 o 
   7   6   7       32.17       44.65     26.35 o 
   8   6   7       32.89       47.75     31.22 o 
  -8   7   7        6.74        6.88     24.00 o 
  -7   7   7      471.44      461.66     51.44 o 
  -6   7   7        2.09       66.55     32.90 o 
  -5   7   7      437.58      400.90     60.51 o 
  -4   7   7      214.04      233.81     44.98 o 
  -3   7   7      218.11      214.67     41.63 o 
  -2   7   7      116.49      101.55     29.71 o 
  -1   7   7        1.36       -4.36      5.71 o 
   0   7   7       23.45       39.28     45.82 o 
   1   7   7        8.68       16.03     30.72 o 
   2   7   7      677.39      678.52     34.83 o 
   3   7   7       87.60       72.93     10.24 o 
   4   7   7      678.51      700.25     37.60 o 
   5   7   7      145.18      159.12     27.27 o 
   6   7   7      214.12      214.67     30.80 o 
   7   7   7        0.17       10.74     16.95 o 
  -8   8   7       17.11       -2.94     26.60 o 
  -7   8   7       50.56       80.48     21.32 o 
  -6   8   7        9.25       27.19     20.31 o 
  -5   8   7      259.61      269.14     51.61 o 
  -4   8   7       34.12       41.21     21.32 o 
  -3   8   7      191.31      138.47     35.33 o 
  -2   8   7      570.02      536.85     68.31 o 
  -1   8   7     1419.54     1472.43    112.54 o 
   0   8   7        0.30        3.69     13.01 o 
   1   8   7     4073.47     4138.49    185.64 o 
   2   8   7      422.11      418.86     29.62 o 
   3   8   7     1396.21     1468.06     55.64 o 
   4   8   7       73.05       52.45     11.83 o 
   5   8   7      120.17       83.34     31.05 o 
   6   8   7       55.25       97.10     35.92 o 
   7   8   7       40.69       50.19     28.53 o 
  -7   9   7      204.35      236.07     53.04 o 
  -6   9   7      210.24      186.31     43.89 o 
  -5   9   7      359.23      360.45     61.94 o 
  -4   9   7      493.29      573.11     75.87 o 
  -3   9   7      423.31      431.95     63.87 o 
  -2   9   7     1698.72     1761.71    127.81 o 
  -1   9   7     1038.63     1129.01    102.97 o 
   0   9   7     3685.44     3825.87    186.39 o 
   1   9   7     1571.77     1454.21     70.58 o 
   2   9   7     2409.41     2459.44    149.97 o 
   3   9   7      404.19      387.05     37.77 o 
   4   9   7      202.78      175.99     27.19 o 
   5   9   7      233.22      229.11     33.15 o 
   6   9   7        1.29       -9.74     17.88 o 
  -7  10   7       25.76       22.16     18.55 o 
  -6  10   7       93.33      108.09     37.51 o 
  -5  10   7      300.89      236.24     53.37 o 
  -4  10   7      138.91      170.36     43.56 o 
  -3  10   7       22.81       31.30     18.97 o 
  -2  10   7      274.14      215.77     47.67 o 
  -1  10   7      150.42      299.27     53.12 o 
   0  10   7       90.29       78.72     30.55 o 
   1  10   7       10.68       30.72     14.85 o 
   2  10   7       35.46       10.74     15.61 o 
   3  10   7       91.16       73.35     15.95 o 
   4  10   7        3.57       -2.69      7.64 o 
   5  10   7       11.67       -0.84     10.66 o 
   6  10   7      247.45      307.49     55.81 o 
  -7  11   7        9.03       -5.71     13.60 o 
  -6  11   7        1.08        0.84     20.06 o 
  -5  11   7       47.03       30.72     18.55 o 
  -4  11   7       43.99       28.95     18.30 o 
  -3  11   7       27.37       50.52     25.76 o 
  -2  11   7      488.23      534.59     75.87 o 
  -1  11   7      275.46      288.02     56.98 o 
   0  11   7      292.60      293.81     56.40 o 
   1  11   7       43.06       68.82     31.64 o 
   2  11   7       79.78       41.79     20.65 o 
   3  11   7        9.05        7.72     11.75 o 
   4  11   7       14.87       -4.03     12.00 o 
   5  11   7       27.64       65.38     19.22 o 
  -6  12   7       30.10       98.69     39.28 o 
  -5  12   7        7.58      -19.64     19.64 o 
  -4  12   7       66.75       41.88     24.25 o 
  -3  12   7       74.07      110.44     38.94 o 
  -2  12   7       50.11       41.54     23.92 o 
  -1  12   7       23.59      -11.58     17.62 o 
   0  12   7        4.19       13.34     14.77 o 
   1  12   7       39.17       37.35     15.86 o 
   2  12   7       53.13       79.98     33.32 o 
   3  12   7        8.14       27.11     19.47 o 
   4  12   7      147.36      179.68     31.97 o 
   5  12   7        7.72       -4.53     12.67 o 
  -5  13   7       18.44        3.19     23.41 o 
  -4  13   7       11.15       42.30     28.28 o 
  -3  13   7       64.20       55.14     29.88 o 
  -2  13   7       15.87        8.56     16.11 o 
  -1  13   7        0.48      -14.77     19.55 o 
   0  13   7       56.81       28.37     24.67 o 
   1  13   7        1.57        4.78     13.18 o 
   2  13   7        7.66       13.76     10.91 o 
   3  13   7       32.07       43.22     19.39 o 
   4  13   7       26.56      134.11     43.22 o 
  -5  14   7      122.46       82.16     40.70 o 
  -4  14   7      156.91      154.25     49.60 o 
  -3  14   7       32.80       32.98     23.75 o 
  -2  14   7       32.38       30.80     17.79 o 
  -1  14   7       23.42       42.88     22.58 o 
   0  14   7        0.45        1.34     11.83 o 
   1  14   7       37.81       69.32     32.81 o 
   2  14   7        6.68       17.29     16.87 o 
   3  14   7        8.47       31.97     22.99 o 
  -3  15   7      126.45      223.91     60.26 o 
  -2  15   7       23.98       -1.59     13.34 o 
  -1  15   7      203.05      229.19     60.59 o 
   0  15   7      135.20      184.71     53.88 o 
   1  15   7      254.43      389.32     78.38 o 
   2  15   7      249.78      421.38     80.06 o 
  -1  16   7       50.56      114.22     47.00 o 
   0  16   7       30.17       24.25     23.75 o 
  -1 -19   8       20.99       33.40     20.90 o 
   0 -19   8       16.30       36.09     22.16 o 
   1 -19   8        6.91      -37.09     37.09 o 
   2 -19   8        3.80       29.04     21.65 o 
   3 -19   8       14.96        3.69     22.49 o 
  -3 -18   8       76.32      207.79     55.47 o 
  -2 -18   8        8.08      -18.30     19.39 o 
  -1 -18   8       88.88      103.98     36.09 o 
   0 -18   8        5.05        7.72     16.36 o 
   1 -18   8        8.53       35.42     24.59 o 
   2 -18   8        9.16       29.12     25.26 o 
   3 -18   8        4.26      -17.54     24.67 o 
   4 -18   8       33.19       59.17     32.06 o 
  -4 -17   8        4.61       22.24     21.32 o 
  -3 -17   8       11.64       54.72     24.93 o 
  -2 -17   8        0.19      -10.07     15.95 o 
  -1 -17   8       34.73       64.28     30.97 o 
   0 -17   8        3.72      -12.25     12.25 o 
   1 -17   8        0.36        0.50     11.83 o 
   2 -17   8       60.69      113.97     40.79 o 
   3 -17   8      227.60      269.06     61.43 o 
   4 -17   8      102.42      148.46     47.58 o 
   5 -17   8      191.89      150.89     45.99 o 
  -5 -16   8       59.10       56.23     21.82 o 
  -4 -16   8        8.82       62.35     30.55 o 
  -3 -16   8       58.58       61.94     32.73 o 
  -2 -16   8        5.47       29.37     20.98 o 
  -1 -16   8       10.73       28.79     20.81 o 
   0 -16   8       14.06       13.76     16.20 o 
   1 -16   8       11.53        9.06     20.81 o 
   2 -16   8       91.96       66.89     33.74 o 
   3 -16   8        4.73        4.62     20.39 o 
   4 -16   8        9.28       -4.36     14.35 o 
   5 -16   8        0.23       17.62     21.06 o 
   6 -16   8       35.55       21.57     17.88 o 
  -5 -15   8      293.77      310.51     41.63 o 
  -4 -15   8        2.52        0.17     20.23 o 
  -3 -15   8      264.04      216.94     47.58 o 
  -2 -15   8        6.06       -4.03     13.34 o 
  -1 -15   8        0.35       13.51     17.88 o 
   0 -15   8       26.44       48.00     24.67 o 
   1 -15   8      545.41      624.89     83.17 o 
   2 -15   8      182.60      203.68     48.93 o 
   3 -15   8      528.09      537.36     78.97 o 
   4 -15   8      113.60      192.02     48.42 o 
   5 -15   8       28.09       14.10     17.29 o 
   6 -15   8        5.63       -6.97     16.70 o 
  -6 -14   8      202.46      163.23     48.00 o 
  -5 -14   8      198.12      185.81     31.22 o 
  -4 -14   8      256.61      235.07     32.73 o 
  -3 -14   8       19.86       45.15     30.46 o 
  -2 -14   8       43.24       46.91     20.65 o 
  -1 -14   8      114.98      155.93     41.37 o 
   0 -14   8       31.12       39.78     19.72 o 
   1 -14   8      311.99      283.83     53.96 o 
   2 -14   8      288.80      259.32     52.96 o 
   3 -14   8      182.92      166.08     42.63 o 
   4 -14   8      435.54      386.97     64.96 o 
   5 -14   8      175.69      215.43     46.83 o 
   6 -14   8      235.86      182.62     46.83 o 
   7 -14   8      157.05      138.81     42.88 o 
  -6 -13   8      143.24      209.72     48.68 o 
  -5 -13   8        5.26       -2.10      8.81 o 
  -4 -13   8       81.78      261.00     37.09 o 
  -3 -13   8       57.35       50.94     13.43 o 
  -2 -13   8       45.21       35.25     20.48 o 
  -1 -13   8      331.46      291.30     51.86 o 
   0 -13   8      350.64      375.39     58.16 o 
   1 -13   8      283.25      234.56     46.75 o 
   2 -13   8      329.62      324.61     56.06 o 
   3 -13   8       28.54      110.53     40.62 o 
   4 -13   8        3.03       43.98     23.50 o 
   5 -13   8        5.07       16.20     14.60 o 
   6 -13   8        8.56       -9.99     15.53 o 
   7 -13   8       62.09       72.51     28.70 o 
  -7 -12   8       36.86       20.65     21.57 o 
  -6 -12   8      172.87      153.83     27.86 o 
  -5 -12   8      130.53      108.93     36.51 o 
  -4 -12   8      124.39      120.35     23.25 o 
  -3 -12   8     1737.46     1725.20     81.66 o 
  -2 -12   8      838.66      792.23     82.50 o 
  -1 -12   8     3955.41     3803.72    177.33 o 
   0 -12   8     4604.38     5113.59    205.36 o 
   1 -12   8     1527.74     1534.36    113.80 o 
   2 -12   8     1895.34     1715.38    121.52 o 
   3 -12   8      263.41      444.96     65.88 o 
   4 -12   8      327.13      351.72     56.65 o 
   5 -12   8       96.90       89.38     31.30 o 
   6 -12   8        0.14      -10.57     12.59 o 
   7 -12   8        4.30       -2.27     12.92 o 
  -7 -11   8       87.62       59.00     28.87 o 
  -6 -11   8      301.18      314.96     37.01 o 
  -5 -11   8      610.62      571.26     48.26 o 
  -4 -11   8      488.93      507.65     44.98 o 
  -3 -11   8      805.50      839.65     56.40 o 
  -2 -11   8     1793.79     1639.18     74.52 o 
  -1 -11   8      771.38      742.80     76.87 o 
   0 -11   8     2028.76     2009.45    124.46 o 
   1 -11   8      240.43      222.98     49.43 o 
   2 -11   8       47.27       14.85     11.16 o 
   3 -11   8      101.46      205.28     43.89 o 
   4 -11   8       57.05      179.26     38.77 o 
   5 -11   8      331.22      286.68     49.35 o 
   6 -11   8      491.30      448.23     61.18 o 
   7 -11   8      256.18      225.16     44.40 o 
  -7 -10   8        2.06       12.34     16.28 o 
  -6 -10   8       36.91       55.31     15.69 o 
  -5 -10   8      467.19      486.16     43.89 o 
  -4 -10   8      143.10      138.64     24.25 o 
  -3 -10   8     1871.48     1796.37     77.71 o 
  -2 -10   8     2111.34     2118.63     80.99 o 
  -1 -10   8      478.36      450.33     57.32 o 
   0 -10   8      856.06      940.61     82.16 o 
   1 -10   8        9.19       27.95     25.93 o 
   2 -10   8       80.91       80.23     27.36 o 
   3 -10   8       52.65       69.32     25.18 o 
   4 -10   8      506.60      589.64     65.63 o 
   5 -10   8      319.05      342.07     51.78 o 
   6 -10   8      635.09      716.45     73.85 o 
   7 -10   8      291.43      296.58     48.68 o 
  -8  -9   8        0.37       26.94     33.65 o 
  -7  -9   8       61.66      141.24     42.05 o 
  -6  -9   8        0.18       45.57     20.90 o 
  -5  -9   8      208.16      207.29     28.28 o 
  -4  -9   8      397.56      413.32     39.78 o 
  -3  -9   8       37.31       83.59     20.48 o 
  -2  -9   8      827.61      793.91     65.96 o 
  -1  -9   8        0.79       -5.71      7.89 o 
   0  -9   8      152.03      168.43     22.74 o 
   1  -9   8       19.28       23.08      9.32 o 
   2  -9   8        4.67       13.01      6.63 o 
   3  -9   8      239.12      286.34     32.48 o 
   4  -9   8      711.82     1147.48     63.03 o 
   5  -9   8      101.61       74.10     15.19 o 
   6  -9   8        3.35       -9.57     13.85 o 
   7  -9   8        8.50       14.60      9.48 o 
   8  -9   8       41.42      -14.18     34.24 o 
  -8  -8   8       15.78        3.19     22.83 o 
  -7  -8   8      561.01      570.42     76.96 o 
  -6  -8   8      376.22      404.17     39.86 o 
  -5  -8   8      762.24      740.87     43.22 o 
  -4  -8   8     1848.46     2165.46     71.50 o 
  -3  -8   8       35.59       80.65     15.95 o 
  -2  -8   8      134.22      121.18     15.61 o 
  -1  -8   8      150.78      173.22     22.74 o 
   0  -8   8      557.06      678.10     41.54 o 
   1  -8   8        4.51        8.73      8.39 o 
   2  -8   8      120.18      126.47     20.39 o 
   3  -8   8       12.34       16.78     16.45 o 
   4  -8   8       54.44      102.55     20.48 o 
   5  -8   8        4.17        1.34      5.20 o 
   6  -8   8       71.61       63.11     23.08 o 
   7  -8   8      233.69      259.15     40.28 o 
   8  -8   8       61.81      125.21     48.09 o 
  -8  -7   8        6.42      -23.41     23.41 o 
  -7  -7   8      545.52      528.97     75.03 o 
  -6  -7   8      191.96      153.58     24.17 o 
  -5  -7   8      360.09      315.30     34.32 o 
  -4  -7   8      206.76      228.77     28.70 o 
  -3  -7   8       22.88       19.55      9.74 o 
  -2  -7   8      217.15      232.63     20.65 o 
  -1  -7   8        8.74       12.76      5.62 o 
   0  -7   8      932.81     1154.78     50.44 o 
   1  -7   8      643.78      678.43     44.14 o 
   2  -7   8     3927.80     4196.23    108.68 o 
   3  -7   8      516.07      591.15     40.53 o 
   4  -7   8       95.15      144.35     20.65 o 
   5  -7   8       15.96       34.24     18.38 o 
   6  -7   8        2.70        0.59      4.95 o 
   7  -7   8       35.16       26.77     16.70 o 
   8  -7   8       57.69       77.54     36.67 o 
  -8  -6   8      183.78      154.00     45.07 o 
  -7  -6   8      113.72       88.62     29.54 o 
  -6  -6   8     1102.61     1086.72    114.72 o 
  -5  -6   8       17.08       15.86     11.41 o 
  -4  -6   8      215.41      190.09     24.59 o 
  -3  -6   8       32.72       87.53     16.95 o 
  -2  -6   8       21.49       13.09     11.08 o 
  -1  -6   8     1638.13     1653.62     49.85 o 
   0  -6   8     2553.25     3178.91    207.54 o 
   1  -6   8     1599.69     1695.24     67.05 o 
   2  -6   8     1341.99     1473.94     62.27 o 
   3  -6   8      346.75      504.71     38.02 o 
   4  -6   8      629.95      748.17     43.14 o 
   5  -6   8      314.54      286.93     26.35 o 
   6  -6   8      182.03      172.80     19.64 o 
   7  -6   8       79.07       64.96     15.69 o 
   8  -6   8       23.35       -9.40     17.79 o 
   9  -6   8        2.07        1.01     17.79 o 
  -9  -5   8      140.96      196.13     57.24 o 
  -8  -5   8      252.76      279.63     58.83 o 
  -7  -5   8       16.88       24.67     14.52 o 
  -6  -5   8      279.95      288.36     25.60 o 
  -5  -5   8      311.29      330.91     34.24 o 
  -4  -5   8      223.47      478.36     48.59 o 
  -3  -5   8     1204.57     1423.75     60.59 o 
  -2  -5   8     5848.29     6115.54    109.60 o 
  -1  -5   8     5491.40     5646.08     80.15 o 
   0  -5   8    20813.01    23735.05    198.48 o 
   1  -5   8     4060.96     4564.56    105.24 o 
   2  -5   8     2568.69     2859.42     82.08 o 
   3  -5   8      414.95      521.41     35.08 o 
   4  -5   8      266.16      321.42     26.77 o 
   5  -5   8       31.29       26.44      8.64 o 
   6  -5   8       99.64       87.62     11.83 o 
   7  -5   8      113.39      128.99     40.53 o 
   8  -5   8       13.92       31.89     34.49 o 
   9  -5   8       89.21      102.81     46.24 o 
  -9  -4   8       26.32       48.59     26.44 o 
  -8  -4   8       92.18      101.97     39.95 o 
  -7  -4   8       65.98       77.63     31.39 o 
  -6  -4   8       30.69       11.08     49.26 o 
  -5  -4   8       66.06       28.70     33.40 o 
  -4  -4   8      126.49      143.84     18.55 o 
  -3  -4   8      166.61      207.37     17.37 o 
  -2  -4   8      441.45      547.60     24.42 o 
  -1  -4   8      209.05      217.11     15.02 o 
   0  -4   8     1220.87     1563.06     46.75 o 
   1  -4   8        5.05        1.85      5.71 o 
   2  -4   8       60.90       61.94     10.49 o 
   3  -4   8       30.63       53.88     11.92 o 
   4  -4   8      162.61      295.07     25.68 o 
   5  -4   8      110.12       88.71     10.83 o 
   6  -4   8      307.25      332.33     23.33 o 
   7  -4   8       22.07       30.46     17.62 o 
   8  -4   8      159.15      233.05     60.51 o 
   9  -4   8        3.70        0.42     20.65 o 
  -9  -3   8        4.51       40.62     25.93 o 
  -8  -3   8        6.01       29.12     24.76 o 
  -7  -3   8       20.16       30.72     22.91 o 
  -6  -3   8        2.12        0.25      6.29 o 
  -5  -3   8        4.47       -1.01      4.95 o 
  -4  -3   8     1342.35     1404.36     44.81 o 
  -3  -3   8      166.60      158.78     14.52 o 
  -2  -3   8     5120.42     5445.67     73.18 o 
  -1  -3   8     1022.10     1002.63     28.45 o 
   0  -3   8      868.87      921.72     31.97 o 
   1  -3   8      297.53      304.81     51.11 o 
   2  -3   8      364.62      365.65     28.70 o 
   3  -3   8       12.56       25.43      8.14 o 
   5  -3   8       51.61       44.31      7.64 o 
   6  -3   8      202.89      234.90     42.72 o 
   7  -3   8        0.18        6.04     25.34 o 
   8  -3   8       52.24       84.76     40.70 o 
   9  -3   8       37.23       38.02     36.67 o 
  -9  -2   8       27.43       38.94     29.12 o 
  -8  -2   8      112.38      161.72     45.15 o 
  -7  -2   8      203.46      157.61     41.88 o 
  -6  -2   8      254.16      292.89     32.14 o 
  -5  -2   8      558.52      542.48     40.79 o 
  -4  -2   8     1073.72     1245.16     41.96 o 
  -3  -2   8      300.73      317.48     22.74 o 
  -2  -2   8      211.18      252.36     15.69 o 
  -1  -2   8      286.04      267.29     14.10 o 
   0  -2   8      605.49      669.03     22.99 o 
   1  -2   8      293.67      272.92     29.46 o 
   2  -2   8      163.11      174.73     19.05 o 
   3  -2   8      188.26      203.18     16.78 o 
   4  -2   8     1979.22     2047.30     43.64 o 
   5  -2   8      290.82      292.39     17.71 o 
   6  -2   8      751.82      744.73     86.78 o 
   7  -2   8       71.31       70.16     30.80 o 
   8  -2   8      220.30      266.45     66.55 o 
   9  -2   8       16.62      -30.63     40.20 o 
  -9  -1   8      135.75      104.32     43.39 o 
  -8  -1   8      116.29      124.21     43.14 o 
  -7  -1   8       70.26       48.51     14.27 o 
  -6  -1   8      695.15      708.14     81.41 o 
  -5  -1   8        6.28       -8.22      8.22 o 
  -4  -1   8      357.06      583.35     34.49 o 
  -3  -1   8        0.00       23.08     10.99 o 
  -2  -1   8      228.60      223.57     16.36 o 
  -1  -1   8      277.52      243.38     11.75 o 
   0  -1   8      663.10      674.40     56.23 o 
   1  -1   8      806.32      807.67     26.02 o 
   2  -1   8     1914.08     2101.26     70.50 o 
   3  -1   8      178.39      191.09     16.62 o 
   4  -1   8      473.34      557.33     22.49 o 
   5  -1   8       11.00        5.79      3.19 o 
   6  -1   8       11.80       29.04     26.60 o 
   7  -1   8       29.88        3.86     19.39 o 
   8  -1   8      156.04       82.92     23.41 o 
   9  -1   8        0.73      -31.05     32.56 o 
  -9   0   8        0.00      -17.79     27.19 o 
  -8   0   8       52.97       16.36     16.70 o 
  -7   0   8       81.95       53.71     31.55 o 
  -6   0   8      235.15      213.75     23.08 o 
  -5   0   8      217.82      222.73     27.27 o 
  -4   0   8      298.33      524.52     44.40 o 
  -3   0   8       32.35       52.62      9.99 o 
  -2   0   8      167.54      153.49     14.18 o 
  -1   0   8       38.32       27.95      5.20 o 
   0   0   8     2126.13     2522.05    108.85 o 
   1   0   8      834.83      849.47     25.51 o 
   2   0   8     2799.20     3092.64     60.93 o 
   3   0   8      296.56      313.37     21.82 o 
   4   0   8        3.98       42.13     12.92 o 
   5   0   8       77.38       76.03      8.98 o 
   6   0   8       13.65      -10.74     22.99 o 
   7   0   8       48.93       10.66     21.40 o 
   8   0   8       56.59      102.64     43.89 o 
   9   0   8        2.15       19.39     27.78 o 
  -9   1   8       13.36      -38.18     38.18 o 
  -8   1   8       23.68      -30.21     30.21 o 
  -7   1   8       53.34       55.39     15.44 o 
  -6   1   8       51.59       34.16     13.60 o 
  -5   1   8        0.08       -5.96      6.13 o 
  -4   1   8      146.87      228.10     26.35 o 
  -3   1   8      152.72      183.87     22.49 o 
  -2   1   8     1303.81     1357.20     45.07 o 
  -1   1   8     2916.75     2861.01     53.04 o 
   0   1   8    15990.56    17603.07    296.16 o 
   1   1   8     5080.92     5527.49     66.22 o 
   2   1   8     5223.03     5798.06     84.17 o 
   3   1   8     1019.26     1203.87     51.44 o 
   4   1   8      386.32      524.60     26.02 o 
   5   1   8      369.62      335.02     27.69 o 
   6   1   8        5.46       -2.10     32.14 o 
   7   1   8       91.25       78.80     30.38 o 
   8   1   8        0.81       19.72     16.78 o 
  -9   2   8        7.57       17.71     25.60 o 
  -8   2   8       81.65       86.19     37.18 o 
  -7   2   8       68.66       54.63     15.95 o 
  -6   2   8      374.68      383.95     39.19 o 
  -5   2   8      145.81      168.77     25.01 o 
  -4   2   8      973.81      975.52     53.88 o 
  -3   2   8      529.28      700.92     69.66 o 
  -2   2   8     3679.45      862.98   1831.11 o 
  -1   2   8     2656.55     2659.01    121.35 o 
   0   2   8     5069.31     5000.96    336.53 o 
   1   2   8     2026.36     2180.99     36.17 o 
   2   2   8      107.08      101.71     10.91 o 
   3   2   8      127.56      192.69     16.45 o 
   4   2   8      106.82      118.42     13.34 o 
   5   2   8      237.56      194.11     13.43 o 
   6   2   8      823.61      702.18    102.72 o 
   7   2   8      452.12      429.52     67.89 o 
   8   2   8       79.81      144.43     51.70 o 
  -9   3   8       24.36      -14.60     19.22 o 
  -8   3   8       43.03      112.79     41.29 o 
  -7   3   8        4.40        8.31      8.90 o 
  -6   3   8       14.84       29.37     15.69 o 
  -5   3   8        3.49        4.45      8.22 o 
  -4   3   8       52.79       69.74     28.62 o 
  -3   3   8      442.09      390.83     50.52 o 
  -2   3   8     3705.77     3793.23    153.49 o 
  -1   3   8      780.97      747.00     66.89 o 
   0   3   8     1218.75     1388.42     36.51 o 
   1   3   8        4.59        0.00      3.44 o 
   2   3   8       62.69       58.33      8.31 o 
   3   3   8       19.39       20.73      5.12 o 
   4   3   8       29.22       35.67      7.64 o 
   5   3   8        0.14        4.28      7.72 o 
   6   3   8       60.17       50.19     23.58 o 
   7   3   8        7.08       34.41     29.46 o 
   8   3   8       10.10       12.00     23.58 o 
  -8   4   8      113.72      183.29     50.69 o 
  -7   4   8       61.22       60.51     18.38 o 
  -6   4   8       71.51       90.38     26.60 o 
  -5   4   8        0.10        2.10      9.15 o 
  -4   4   8        4.60       53.88     23.83 o 
  -3   4   8        0.93       15.27     10.32 o 
  -2   4   8        0.18       -0.25      8.06 o 
  -1   4   8       29.47       21.65     17.12 o 
   0   4   8      658.60      714.69     48.59 o 
   1   4   8       87.94       79.81     10.99 o 
   2   4   8       52.84       56.14      7.97 o 
   3   4   8      285.25      314.37     23.33 o 
   4   4   8     1844.53     2048.72     51.61 o 
   5   4   8      787.23      778.38     32.23 o 
   6   4   8      208.12      209.05     31.89 o 
   7   4   8      264.98      328.64     61.68 o 
   8   4   8        0.04       32.14     25.01 o 
  -8   5   8       23.91       78.55     37.68 o 
  -7   5   8      181.06      221.30     34.74 o 
  -6   5   8       16.18       13.34     10.49 o 
  -5   5   8      122.66      112.04     22.41 o 
  -4   5   8     1442.56     1931.40    124.46 o 
  -3   5   8      295.88      304.14     48.42 o 
  -2   5   8      172.68      143.76     31.39 o 
  -1   5   8        0.00       -6.97      6.97 o 
   0   5   8      152.00      188.74     16.53 o 
   1   5   8       11.95       15.53      6.55 o 
   2   5   8        7.57        5.29      5.62 o 
   3   5   8      212.28      204.27     18.88 o 
   4   5   8       16.71      115.48     15.69 o 
   5   5   8       21.49       20.81      9.57 o 
   6   5   8       29.63       46.33     25.01 o 
   7   5   8       66.82      130.33     41.54 o 
   8   5   8       23.19       62.77     33.90 o 
  -8   6   8       33.51       91.31     39.19 o 
  -7   6   8      354.38      421.80     48.51 o 
  -6   6   8      467.11      509.08     51.28 o 
  -5   6   8      281.10      364.81     57.82 o 
  -4   6   8      471.43      566.56     70.08 o 
  -3   6   8       90.26      130.00     34.66 o 
  -2   6   8      273.35      266.04     45.74 o 
  -1   6   8        0.01        1.59      9.99 o 
   0   6   8      944.05      925.58     38.77 o 
   1   6   8      700.06      654.93     34.41 o 
   2   6   8     3677.27     3687.90    126.72 o 
   3   6   8      872.65      928.27     41.54 o 
   4   6   8      337.11      342.41     25.93 o 
   5   6   8       62.75       74.10     19.47 o 
   6   6   8       36.73       33.15     12.50 o 
   7   6   8        1.33        3.44     16.11 o 
  -8   7   8      137.58      120.18     43.22 o 
  -7   7   8      189.21      184.13     31.39 o 
  -6   7   8     1020.83     1072.87    105.07 o 
  -5   7   8      211.62      263.60     51.36 o 
  -4   7   8      154.08      158.95     37.77 o 
  -3   7   8        4.06      321.17     57.40 o 
  -2   7   8        7.82       -1.93     13.85 o 
  -1   7   8      242.64      129.33     80.23 o 
   0   7   8      782.80      809.18     45.23 o 
   1   7   8     1488.04      339.13    752.96 o 
   2   7   8      320.57      308.50     24.51 o 
   3   7   8     1062.15     1192.54     49.18 o 
   4   7   8      242.40      300.53     33.40 o 
   5   7   8      434.24      407.86     41.12 o 
   6   7   8      193.61      191.26     42.88 o 
   7   7   8      144.68      112.88     42.13 o 
  -8   8   8        4.03      -15.95     25.60 o 
  -7   8   8        7.39        3.27     21.23 o 
  -6   8   8        7.22       43.47     24.76 o 
  -5   8   8       35.20       22.07     15.86 o 
  -4   8   8      245.13      353.48     60.51 o 
  -3   8   8      268.54      402.75     65.04 o 
  -2   8   8     2439.44     2307.04    144.85 o 
  -1   8   8     1327.14     1332.78    110.69 o 
   0   8   8     6072.25     6028.18    230.37 o 
   1   8   8     1796.98     1847.65    127.73 o 
   2   8   8     1472.98     1441.79     71.50 o 
   3   8   8      776.95      795.08     56.06 o 
   4   8   8      168.58      172.13     24.93 o 
   5   8   8      242.76      218.45     31.89 o 
   6   8   8      259.30      257.22     49.93 o 
   7   8   8       94.89      119.17     42.21 o 
  -7   9   8       24.18       22.24     14.77 o 
  -6   9   8       28.51       42.13     24.76 o 
  -5   9   8       12.96        9.57     12.59 o 
  -4   9   8       93.66      130.75     38.86 o 
  -3   9   8       28.75      324.78     60.17 o 
  -2   9   8       51.31       43.56     22.83 o 
  -1   9   8      327.29      317.06     53.79 o 
   0   9   8      173.09      201.92     45.32 o 
   1   9   8      149.36      153.08     24.67 o 
   2   9   8       10.41       20.73     14.43 o 
   3   9   8        7.26       20.56      9.57 o 
   4   9   8       15.60      108.76     39.86 o 
   5   9   8        3.31        5.37     15.11 o 
   6   9   8        2.79       10.24     18.30 o 
  -7  10   8       95.13      124.79     41.29 o 
  -6  10   8      324.36      346.69     67.14 o 
  -5  10   8      155.08      191.26     47.00 o 
  -4  10   8      987.78     1079.08    110.86 o 
  -3  10   8       98.41       53.04     25.34 o 
  -2  10   8      952.67      963.43    102.30 o 
  -1  10   8       49.83       67.89     26.86 o 
   0  10   8       64.44       63.95     27.86 o 
   1  10   8       70.58       81.41     31.81 o 
   2  10   8        0.63      -17.20     17.20 o 
   3  10   8      149.89      122.36     38.77 o 
   4  10   8      270.96      283.99     36.25 o 
   5  10   8      123.59      109.44     23.67 o 
   6  10   8      212.12      303.38     56.90 o 
  -6  11   8       39.14        3.11     14.10 o 
  -5  11   8       11.46       15.78     12.42 o 
  -4  11   8      111.14      213.16     49.26 o 
  -3  11   8      232.43      224.41     51.78 o 
  -2  11   8      301.20      320.00     61.52 o 
  -1  11   8      164.16      225.08     52.28 o 
   0  11   8       40.93       13.68     11.50 o 
   1  11   8        3.14       18.13     22.24 o 
   2  11   8       25.39       -4.03     12.17 o 
   3  11   8       82.16       98.86     32.73 o 
   4  11   8      100.81      103.73     22.49 o 
   5  11   8       50.34       36.42     14.43 o 
  -6  12   8      105.45      100.62     40.70 o 
  -5  12   8        9.73       15.02     18.13 o 
  -4  12   8       13.69       30.88     21.15 o 
  -3  12   8       20.02      103.81     40.87 o 
  -2  12   8       59.77       83.75     35.67 o 
  -1  12   8        0.83       17.29     17.88 o 
   0  12   8       45.40       82.83     33.65 o 
   1  12   8        8.59       23.16     25.09 o 
   2  12   8       14.18      -10.99     21.06 o 
   3  12   8        0.02       46.07     29.21 o 
   4  12   8       48.49       32.90     22.16 o 
   5  12   8        4.57      -11.83     21.23 o 
  -5  13   8       41.30       29.37     26.10 o 
  -4  13   8      214.42      255.38     62.02 o 
  -3  13   8       79.02       91.14     35.92 o 
  -2  13   8       45.83       61.52     30.21 o 
  -1  13   8        7.09       -8.31     16.36 o 
   0  13   8        9.24       -0.50     15.02 o 
   1  13   8        1.40       23.83     27.19 o 
   2  13   8        5.88        8.31     11.08 o 
   3  13   8        1.85        2.52     23.33 o 
   4  13   8       28.82       46.91     27.69 o 
  -4  14   8       49.66       40.62     28.20 o 
  -3  14   8        2.24       24.93     13.09 o 
  -2  14   8        0.00      -23.16     23.16 o 
  -1  14   8       13.78       -4.20     13.93 o 
   0  14   8        8.83       17.12     21.57 o 
   1  14   8        0.98       15.53     15.95 o 
   2  14   8       28.10       20.90     24.25 o 
   3  14   8       24.82       23.75     21.74 o 
  -3  15   8       21.07       53.21     36.25 o 
  -2  15   8        7.11       21.40     24.00 o 
  -1  15   8        4.44       31.72     16.03 o 
   0  15   8       28.24       28.03     24.00 o 
   1  15   8       21.11       21.74     22.32 o 
  -1 -19   9      751.24      919.71    117.32 o 
   0 -19   9      152.60      136.88     45.91 o 
   1 -19   9      426.59      506.47     87.53 o 
   2 -19   9      126.68       97.60     42.05 o 
   3 -19   9       60.80       66.05     37.85 o 
  -3 -18   9        0.33        2.01     15.61 o 
  -2 -18   9       98.15      162.47     49.68 o 
  -1 -18   9       31.67       56.65     31.55 o 
   0 -18   9      100.01      118.16     39.61 o 
   1 -18   9       13.12       56.65     32.81 o 
   2 -18   9       73.97       71.92     36.59 o 
   3 -18   9       16.50       22.74     19.97 o 
   4 -18   9       87.86       97.18     39.86 o 
  -4 -17   9        0.34       55.22     29.54 o 
  -3 -17   9      187.22      237.75     55.72 o 
  -2 -17   9        5.80       42.38     26.86 o 
  -1 -17   9       36.53       59.75     33.07 o 
   0 -17   9        4.28        8.64     12.08 o 
   1 -17   9       29.67        7.80     20.23 o 
   2 -17   9        4.35       18.97     21.57 o 
   3 -17   9        9.58       22.07     20.39 o 
   4 -17   9        0.13       18.63     21.15 o 
   5 -17   9       11.54       49.35     31.30 o 
  -5 -16   9      114.12       96.76     22.16 o 
  -4 -16   9       19.87       57.91     27.95 o 
  -3 -16   9       61.39       67.56     27.69 o 
  -2 -16   9        1.85       23.75     21.48 o 
  -1 -16   9       48.49       20.81     19.72 o 
   0 -16   9       47.74       37.43     26.94 o 
   1 -16   9        0.10       15.27     18.38 o 
   2 -16   9       26.67        3.94     15.69 o 
   3 -16   9      444.22      456.54     74.27 o 
   4 -16   9       46.82       59.84     31.47 o 
   5 -16   9      384.90      381.76     70.83 o 
   6 -16   9        0.33      -20.48     24.59 o 
  -5 -15   9       71.91       51.70     18.04 o 
  -4 -15   9        1.49      -14.02     14.02 o 
  -3 -15   9       30.85       24.17     15.44 o 
  -2 -15   9       64.49       54.80     24.34 o 
  -1 -15   9        8.21       18.38     17.62 o 
   0 -15   9      113.81      125.55     36.67 o 
   1 -15   9      209.93      137.30     38.69 o 
   2 -15   9       17.52       37.26     19.64 o 
   3 -15   9      145.65      105.16     35.16 o 
   4 -15   9        2.43      -20.98     20.98 o 
   5 -15   9       23.20       36.09     20.81 o 
   6 -15   9        4.32        6.04     17.20 o 
  -6 -14   9        1.98       31.89     26.44 o 
  -5 -14   9      123.93      133.86     25.60 o 
  -4 -14   9       17.03        9.99     36.51 o 
  -3 -14   9        0.86       -9.90     15.86 o 
  -2 -14   9      103.01      109.52     35.08 o 
  -1 -14   9      153.27      119.42     38.60 o 
   0 -14   9       19.74        5.87     11.67 o 
   1 -14   9      889.79      890.84     95.50 o 
   2 -14   9       83.18       88.96     31.97 o 
   3 -14   9      195.03      255.13     52.20 o 
   4 -14   9      187.46      186.06     46.75 o 
   5 -14   9       94.47       95.08     32.56 o 
   6 -14   9      127.02      152.40     42.55 o 
   7 -14   9       72.97       86.44     32.39 o 
  -6 -13   9      120.54      162.64     42.97 o 
  -5 -13   9      182.94      178.42     29.71 o 
  -4 -13   9      210.87      193.27     34.83 o 
  -3 -13   9      333.68      330.74     55.56 o 
  -2 -13   9      512.06      519.40     69.24 o 
  -1 -13   9     1956.69     2278.09    146.36 o 
   0 -13   9      433.60      380.93     59.08 o 
   1 -13   9     2707.79     2738.40    162.05 o 
   2 -13   9     1019.14      940.36     95.08 o 
   3 -13   9     1174.86     1200.60    107.25 o 
   4 -13   9      814.66      766.64     86.78 o 
   5 -13   9      161.59      159.96     41.71 o 
   6 -13   9      136.23      107.42     34.49 o 
   7 -13   9        4.72       22.07     13.09 o 
  -7 -12   9        9.97       56.98     32.56 o 
  -6 -12   9        6.34       13.34      9.82 o 
  -5 -12   9      323.30      350.29     40.62 o 
  -4 -12   9       50.83       32.56     20.14 o 
  -3 -12   9     1341.74     1328.58     72.34 o 
  -2 -12   9     2347.65     2442.83    145.86 o 
  -1 -12   9     3142.80     3657.11    178.34 o 
   0 -12   9     2931.06     2766.85    156.18 o 
   1 -12   9     1689.26     1733.68    123.20 o 
   2 -12   9      839.30      937.67     89.97 o 
   3 -12   9      178.53      147.28     35.08 o 
   4 -12   9      206.79      150.98     38.86 o 
   5 -12   9       78.76       22.99     18.88 o 
   6 -12   9      136.03       95.17     30.97 o 
   7 -12   9       11.59       -9.99     17.29 o 
  -7 -11   9       74.58       28.87     22.83 o 
  -6 -11   9        0.54       14.60     11.41 o 
  -5 -11   9      153.51      193.53     39.19 o 
  -4 -11   9       30.01       36.59     15.11 o 
  -3 -11   9      543.41      508.15     59.08 o 
  -2 -11   9      240.70      196.13     53.12 o 
  -1 -11   9      874.47      849.89     84.26 o 
   0 -11   9        2.48        6.13     10.41 o 
   1 -11   9      128.84       99.78     31.22 o 
   2 -11   9      266.41      294.65     50.44 o 
   3 -11   9       16.22       11.08     10.57 o 
   4 -11   9        1.22       -6.63     13.43 o 
   5 -11   9      131.37      111.53     35.67 o 
   6 -11   9       66.10       69.49     27.95 o 
   7 -11   9       98.67      111.95     29.79 o 
  -7 -10   9       81.35       61.10     33.82 o 
  -6 -10   9        8.74       13.68      8.14 o 
  -5 -10   9      158.44      151.56     25.85 o 
  -4 -10   9     1342.58     1364.08    157.52 o 
  -3 -10   9       76.91       73.60     17.96 o 
  -2 -10   9     1352.15     1296.27     80.40 o 
  -1 -10   9       23.03       50.61     27.36 o 
   0 -10   9       41.64       49.26     19.47 o 
   1 -10   9       69.83       62.19     22.83 o 
   2 -10   9      136.89      142.92     35.92 o 
   3 -10   9      491.25      488.26     61.60 o 
   4 -10   9      449.08      486.08     60.68 o 
   5 -10   9      506.62      574.87     66.13 o 
   6 -10   9      300.36      498.75     64.79 o 
   7 -10   9      141.87      125.63     31.72 o 
  -8  -9   9        8.58       27.44     24.84 o 
  -7  -9   9      121.75      122.78     40.45 o 
  -6  -9   9        4.43       33.07     16.70 o 
  -5  -9   9      547.12      605.17     49.09 o 
  -4  -9   9       47.75       48.76     18.97 o 
  -3  -9   9     1099.94     1151.34     61.26 o 
  -2  -9   9      348.01      336.45     43.81 o 
  -1  -9   9      128.45      146.78     22.83 o 
   0  -9   9      147.75      194.70     25.18 o 
   1  -9   9      172.02      207.37     21.40 o 
   2  -9   9      100.45       99.03     19.64 o 
   3  -9   9       67.32       85.10     18.80 o 
   4  -9   9        0.39       -2.18      6.97 o 
   5  -9   9      161.85      185.97     26.27 o 
   6  -9   9       51.14       61.10     22.66 o 
   7  -9   9       73.87       79.22     25.26 o 
   8  -9   9       11.62      204.94     61.26 o 
  -8  -8   9      127.04      120.51     41.54 o 
  -7  -8   9       19.22       37.77     25.85 o 
  -6  -8   9     1422.05     1518.00     77.71 o 
  -5  -8   9       78.38       92.15     19.72 o 
  -4  -8   9      724.24      758.16     63.53 o 
  -3  -8   9      177.19      208.13     22.41 o 
  -2  -8   9       50.39       63.19     10.66 o 
  -1  -8   9        0.89       14.18      9.74 o 
   0  -8   9        7.74       19.89      8.64 o 
   1  -8   9      457.11      560.18     43.56 o 
   2  -8   9      355.66      410.38     37.93 o 
   3  -8   9      543.09      571.60     43.30 o 
   4  -8   9       74.52       77.38     16.20 o 
   5  -8   9      151.50      141.83     21.32 o 
   6  -8   9       22.30      109.27     32.39 o 
   7  -8   9       30.59       32.39     16.53 o 
   8  -8   9        4.19      -18.63     26.94 o 
  -8  -7   9       16.85       33.32     25.18 o 
  -7  -7   9       33.32       24.42     13.34 o 
  -6  -7   9      441.76      470.81     47.16 o 
  -5  -7   9      455.04      509.92     38.86 o 
  -4  -7   9      867.73      884.97     45.65 o 
  -3  -7   9      222.31      253.70     22.91 o 
  -2  -7   9      270.61      317.82     23.83 o 
  -1  -7   9        1.06        6.55      7.30 o 
   0  -7   9       78.04       69.49     14.02 o 
   1  -7   9       47.41       55.72     15.86 o 
   2  -7   9      330.81      334.18     32.14 o 
   3  -7   9      555.53      514.20     39.02 o 
   4  -7   9      276.04      260.75     27.27 o 
   5  -7   9      188.15      159.87     21.65 o 
   6  -7   9        3.34       47.16     21.74 o 
   7  -7   9       76.67       69.40     16.11 o 
   8  -7   9       93.01      214.67     58.83 o 
  -8  -6   9      640.13      572.44     84.01 o 
  -7  -6   9       79.04      101.80     41.46 o 
  -6  -6   9      218.20      224.83     45.40 o 
  -5  -6   9       63.02      119.25     22.99 o 
  -4  -6   9       23.45        4.36     15.19 o 
  -3  -6   9      266.85      266.37     27.27 o 
  -2  -6   9      249.21      285.00     25.85 o 
  -1  -6   9      826.61      930.54     34.58 o 
   0  -6   9      832.22      917.86     49.77 o 
   1  -6   9      527.52      612.97     41.96 o 
   2  -6   9      735.77      829.49     48.26 o 
   3  -6   9       68.95      102.64     17.62 o 
   4  -6   9       60.50       53.37     13.01 o 
   5  -6   9       89.93      103.31     17.12 o 
   6  -6   9       16.21       27.53      9.15 o 
   7  -6   9      109.97       89.04     35.25 o 
   8  -6   9       17.92       12.08     18.80 o 
  -8  -5   9      529.72      590.48     83.08 o 
  -7  -5   9       60.36       64.12     19.81 o 
  -6  -5   9      484.91      494.73     65.21 o 
  -5  -5   9      219.97      161.05     36.00 o 
  -4  -5   9        1.31       -3.94     16.28 o 
  -3  -5   9       15.08       13.93      8.81 o 
  -2  -5   9      285.87      312.70     21.90 o 
  -1  -5   9      214.79      251.35     17.20 o 
   0  -5   9      386.08      388.48     26.44 o 
   1  -5   9      464.86      583.35     32.65 o 
   2  -5   9      540.24      555.82     39.11 o 
   3  -5   9       37.56       27.53      9.48 o 
   4  -5   9      173.90      182.95     21.65 o 
   5  -5   9      207.55      228.86     22.74 o 
   6  -5   9      557.10      619.52     32.06 o 
   7  -5   9       76.43       56.82     18.97 o 
   8  -5   9      174.25      165.41     49.09 o 
   9  -5   9       31.28       77.38     41.88 o 
  -9  -4   9       16.33       36.93     33.23 o 
  -8  -4   9       36.22        2.18     21.32 o 
  -7  -4   9       38.07       74.36     32.81 o 
  -6  -4   9       29.40       57.49     30.21 o 
  -5  -4   9      645.54      578.90     63.95 o 
  -4  -4   9      562.71      561.86     34.24 o 
  -3  -4   9      380.31      359.95     25.09 o 
  -2  -4   9     1239.89     1244.32     41.04 o 
  -1  -4   9       14.94       13.51      5.45 o 
   0  -4   9      856.59      818.92     34.74 o 
   1  -4   9        0.50        2.69      7.72 o 
   2  -4   9      282.36      245.64     20.56 o 
   3  -4   9       47.28       59.17     10.41 o 
   4  -4   9       66.38       56.90     11.92 o 
   5  -4   9      723.96      757.32     34.66 o 
   6  -4   9       16.52       16.62      8.73 o 
   7  -4   9      541.78      610.62     87.62 o 
   8  -4   9       18.64      107.92     45.49 o 
   9  -4   9      191.19      245.98     68.82 o 
  -9  -3   9       28.48       25.09     29.29 o 
  -8  -3   9        0.11       28.70     25.01 o 
  -7  -3   9       10.11       12.50     19.39 o 
  -6  -3   9      426.79      472.91     62.86 o 
  -5  -3   9      305.22      281.14     30.88 o 
  -4  -3   9      215.30      233.81     21.90 o 
  -3  -3   9      116.82      140.24     16.11 o 
  -2  -3   9      325.17      325.79     18.46 o 
  -1  -3   9      545.89      590.73     22.16 o 
   0  -3   9       52.91       71.50      9.57 o 
   1  -3   9        4.67       11.58      7.05 o 
   2  -3   9       94.16      100.88     16.78 o 
   3  -3   9        1.98       25.93      7.13 o 
   4  -3   9       10.35       -0.92      4.62 o 
   5  -3   9      208.32      178.42     16.36 o 
   6  -3   9      243.70      261.76     22.32 o 
   7  -3   9      283.14      322.18     62.61 o 
   8  -3   9      263.14      296.92     67.73 o 
   9  -3   9       97.40       26.18     30.46 o 
  -9  -2   9       46.13       27.11     27.44 o 
  -8  -2   9        4.65       30.38     23.92 o 
  -7  -2   9       32.55       26.94     22.74 o 
  -6  -2   9      242.54      229.95     29.46 o 
  -5  -2   9       60.88       85.27     24.76 o 
  -4  -2   9      417.21      420.71     34.66 o 
  -3  -2   9       31.79       14.43      9.48 o 
  -2  -2   9      192.31      198.48     14.43 o 
  -1  -2   9       28.80       22.99      5.20 o 
   0  -2   9        8.56        7.30      3.36 o 
   1  -2   9       53.55       62.77     12.76 o 
   2  -2   9      327.19      359.61     30.80 o 
   3  -2   9        1.45        1.93      5.12 o 
   4  -2   9      462.16      488.93     22.99 o 
   5  -2   9      189.47      232.13     17.88 o 
   6  -2   9      114.87      107.59     26.60 o 
   7  -2   9        9.54       69.66     32.90 o 
   8  -2   9        0.72      -11.92     29.62 o 
   9  -2   9       33.71      -30.88     30.88 o 
  -9  -1   9       52.25       35.00     27.44 o 
  -8  -1   9      501.54      484.57     77.88 o 
  -7  -1   9      420.79      426.33     40.12 o 
  -6  -1   9      186.05      205.11     22.41 o 
  -5  -1   9      227.48      173.47     23.25 o 
  -4  -1   9       23.84       11.08      5.79 o 
  -3  -1   9        3.32        5.12      5.29 o 
  -2  -1   9      107.10       53.04     10.41 o 
  -1  -1   9        8.39       14.60     12.00 o 
   0  -1   9        0.06       -3.27      9.32 o 
   1  -1   9      404.17      407.28     18.63 o 
   2  -1   9       87.70       77.63     11.33 o 
   3  -1   9        0.01        2.27      4.78 o 
   4  -1   9      959.55      907.96     30.72 o 
   5  -1   9      225.62      250.93     17.62 o 
   6  -1   9      230.67      335.78     59.75 o 
   7  -1   9       36.83       21.65     18.30 o 
   8  -1   9       48.82       77.13     33.49 o 
  -9   0   9      174.61      141.75     46.33 o 
  -8   0   9       18.01       -3.11     15.95 o 
  -7   0   9      575.94      642.60     50.69 o 
  -6   0   9       85.86      120.51     24.84 o 
  -5   0   9      740.32      675.58     85.77 o 
  -4   0   9       87.01       62.61     25.09 o 
  -3   0   9       93.91       89.88     32.90 o 
  -2   0   9      573.31      561.53     47.58 o 
  -1   0   9      146.82      163.23     12.25 o 
   0   0   9      954.39      945.47     71.33 o 
   1   0   9       67.20       60.68      7.47 o 
   2   0   9      870.32      901.58     33.90 o 
   3   0   9      167.71      183.87     21.06 o 
   4   0   9      342.20      366.24     24.17 o 
   5   0   9      279.25      270.65     14.35 o 
   6   0   9       21.22        2.52     16.36 o 
   7   0   9        1.08      -28.95     28.95 o 
   8   0   9      214.89      165.24     47.00 o 
  -9   1   9        7.78      -18.13     22.58 o 
  -8   1   9      111.26      103.14     37.18 o 
  -7   1   9       22.02       15.02     28.11 o 
  -6   1   9      330.60      341.99     37.77 o 
  -5   1   9      290.36      298.26     33.82 o 
  -4   1   9        1.80        2.85      7.97 o 
  -3   1   9       11.29       14.10     14.52 o 
  -2   1   9       95.27       63.28     14.35 o 
  -1   1   9       34.13       29.12     12.76 o 
   0   1   9       34.71       20.23     10.49 o 
   1   1   9       41.41       38.10      7.05 o 
   2   1   9     1098.18     1120.12     38.27 o 
   3   1   9        7.65       -1.01      6.29 o 
   4   1   9       28.32       25.76      9.74 o 
   5   1   9      147.10      141.49     10.66 o 
   6   1   9      414.40      398.97     30.97 o 
   7   1   9       14.34       20.81     19.64 o 
   8   1   9       93.13      107.67     40.53 o 
  -9   2   9       62.42       14.27     23.92 o 
  -8   2   9        0.28      -32.06     32.06 o 
  -7   2   9      118.23      105.74     23.16 o 
  -6   2   9        1.81       37.51     19.81 o 
  -5   2   9      161.44      165.83     26.52 o 
  -4   2   9       51.62       42.88     11.75 o 
  -3   2   9      398.16      462.92     30.88 o 
  -2   2   9      369.47      440.43     29.46 o 
  -1   2   9      477.82      553.64     59.75 o 
   0   2   9      250.10      209.05     14.27 o 
   1   2   9      290.96      345.01     14.27 o 
   2   2   9      241.07      287.86     18.30 o 
   3   2   9      102.59      101.88     10.91 o 
   4   2   9       34.12       49.35      9.40 o 
   5   2   9      150.74      167.09     14.85 o 
   6   2   9      766.22      730.13     44.40 o 
   7   2   9      404.19      417.77     69.91 o 
   8   2   9      928.38     1098.30    117.58 o 
  -8   3   9       47.49      154.67     47.92 o 
  -7   3   9       77.28       47.16     14.94 o 
  -6   3   9        6.74       10.66     13.18 o 
  -5   3   9       76.51       95.17     18.97 o 
  -4   3   9       95.30       81.99     22.91 o 
  -3   3   9       82.17       98.95     28.37 o 
  -2   3   9      119.29      112.12     30.04 o 
  -1   3   9       11.48       15.36     10.99 o 
   0   3   9       53.02       53.79      7.64 o 
   1   3   9        1.52        0.00      4.87 o 
   2   3   9      640.51      700.42     26.44 o 
   3   3   9      194.78      181.11     14.85 o 
   4   3   9      490.37      510.08     28.70 o 
   5   3   9      279.69      301.45     20.73 o 
   6   3   9        2.26       17.20     11.50 o 
   7   3   9       35.77       57.82     34.58 o 
   8   3   9       32.04      117.49     43.81 o 
  -8   4   9        1.00       83.42     40.79 o 
  -7   4   9       93.31      199.40    115.39 o 
  -6   4   9       12.83       66.30     23.16 o 
  -5   4   9      290.74      316.39     36.59 o 
  -4   4   9       29.70       41.54     16.53 o 
  -3   4   9      192.70      205.69     40.28 o 
  -2   4   9       47.72       59.42     22.07 o 
  -1   4   9      129.84      133.35     13.93 o 
   0   4   9       45.27       47.50      8.64 o 
   1   4   9       29.62       51.28      9.82 o 
   2   4   9       65.26       68.65      9.32 o 
   3   4   9       66.06       62.94     20.90 o 
   4   4   9     1013.90     1082.86     38.77 o 
   5   4   9      278.60      327.13     33.90 o 
   6   4   9     1226.92     1375.83     69.24 o 
   7   4   9       13.87       -8.73     20.73 o 
   8   4   9       20.50       58.66     33.65 o 
  -8   5   9       10.77      -21.57     22.49 o 
  -7   5   9       11.68        8.98     15.86 o 
  -6   5   9       26.42      203.18     38.44 o 
  -5   5   9       22.30        9.15      7.80 o 
  -4   5   9        0.25       -3.11     13.26 o 
  -3   5   9      101.74      128.74     36.00 o 
  -2   5   9      152.84      130.75     33.65 o 
  -1   5   9      100.97       75.28     11.58 o 
   0   5   9      129.73      137.13     14.60 o 
   1   5   9       40.58       32.98      8.31 o 
   2   5   9       37.48       23.50      7.05 o 
   3   5   9      798.92      860.54     57.40 o 
   4   5   9      396.16      448.82     29.37 o 
   5   5   9      499.65      488.77     65.71 o 
   6   5   9      109.42       99.78     19.72 o 
   7   5   9      128.05      115.48     39.19 o 
  -8   6   9       53.30       34.49     28.20 o 
  -7   6   9      180.47      134.36     27.95 o 
  -6   6   9      187.56      202.34     32.73 o 
  -5   6   9      418.53      339.72     57.82 o 
  -4   6   9      303.76      314.29     52.45 o 
  -3   6   9      370.09      413.15     60.59 o 
  -2   6   9      539.55      463.09     62.69 o 
  -1   6   9      178.81      185.55     20.14 o 
   0   6   9      111.45      116.07     16.87 o 
   1   6   9       34.82       32.73     13.60 o 
   2   6   9      732.68      737.93     36.09 o 
   3   6   9        3.75        4.62      5.29 o 
   4   6   9      756.49      767.31     39.70 o 
   5   6   9      133.38      135.62     24.34 o 
   6   6   9        1.00       22.24     16.36 o 
   7   6   9      112.99       49.51     31.81 o 
  -8   7   9      101.80      158.19     50.02 o 
  -7   7   9       67.49      110.02     26.44 o 
  -6   7   9       36.11       20.14     14.43 o 
  -5   7   9       41.75       72.09     31.30 o 
  -4   7   9       22.81       28.11     21.48 o 
  -3   7   9       26.93       21.74     16.62 o 
  -2   7   9       69.09       91.14     29.04 o 
  -1   7   9        3.43       30.30     38.44 o 
   0   7   9      457.00      461.16     35.33 o 
   1   7   9      220.06       71.92    159.45 o 
   2   7   9     1338.92     1404.45    111.28 o 
   3   7   9      181.27      194.37     25.51 o 
   4   7   9      195.46      241.78     30.46 o 
   5   7   9       57.58       61.52     18.46 o 
   6   7   9        2.36       72.26     28.11 o 
   7   7   9       29.62       32.31     26.10 o 
  -7   8   9       78.51       56.40     21.06 o 
  -6   8   9      173.95      210.48     49.85 o 
  -5   8   9      287.06      225.00     50.86 o 
  -4   8   9      321.98      362.29     62.19 o 
  -3   8   9      637.79      645.20     80.99 o 
  -2   8   9     1078.87      903.93     94.92 o 
  -1   8   9     1823.75     2159.08    144.85 o 
   0   8   9     1413.56     1334.96    111.95 o 
   1   8   9     2201.52     2378.21    151.23 o 
   2   8   9     1288.75     1304.50     69.74 o 
   3   8   9      963.66     1043.92     73.26 o 
   4   8   9       69.33       67.05     16.62 o 
   5   8   9      125.95      113.97     21.65 o 
   6   8   9      158.41      215.35     45.74 o 
  -7   9   9       73.64       75.03     20.06 o 
  -6   9   9       16.45       16.78     16.03 o 
  -5   9   9      261.69      218.79     51.78 o 
  -4   9   9      264.33      228.86     50.44 o 
  -3   9   9      718.86      710.99     88.12 o 
  -2   9   9      297.96      320.00     59.08 o 
  -1   9   9     1756.71     2026.40    144.68 o 
   0   9   9       74.35       80.57     29.54 o 
   1   9   9     1019.12     1022.94     61.35 o 
   2   9   9      272.71      355.66     60.84 o 
   3   9   9       68.12       74.02     27.19 o 
   4   9   9      398.22      440.51     42.88 o 
   5   9   9       68.92       88.87     23.16 o 
   6   9   9      235.98      250.68     50.44 o 
  -6  10   9       63.97       64.37     30.30 o 
  -5  10   9       68.15       93.57     36.42 o 
  -4  10   9      147.27      146.78     43.89 o 
  -3  10   9      137.31      175.40     46.91 o 
  -2  10   9       31.32       16.03     16.11 o 
  -1  10   9      580.92      663.24     85.85 o 
   0  10   9        1.86       -4.87     14.02 o 
   1  10   9      177.14      202.93     47.00 o 
   2  10   9       48.54       48.17     20.65 o 
   3  10   9        0.13       17.62     14.77 o 
   4  10   9       11.55       -4.62     16.87 o 
   5  10   9      287.08      329.15     40.53 o 
  -6  11   9        2.06        2.10     14.18 o 
  -5  11   9       41.77       53.63     29.46 o 
  -4  11   9        0.29      -24.25     24.25 o 
  -3  11   9      181.80      174.48     48.84 o 
  -2  11   9       31.17       -1.93     18.30 o 
  -1  11   9      160.56      183.04     47.42 o 
   0  11   9       88.06       81.74     32.14 o 
   1  11   9        8.44        2.10     13.09 o 
   2  11   9       85.61       98.19     34.83 o 
   3  11   9       71.33      103.73     34.74 o 
   4  11   9       11.33      -14.10     14.10 o 
   5  11   9       58.92       47.58     42.38 o 
  -5  12   9      174.28      174.64     52.79 o 
  -4  12   9        1.65       -2.60     12.34 o 
  -3  12   9      230.12      302.04     65.54 o 
  -2  12   9        6.44       28.87     23.16 o 
  -1  12   9        0.61      -19.13     19.13 o 
   0  12   9       17.67       41.04     24.67 o 
   1  12   9       19.57       10.99     21.15 o 
   2  12   9       16.68       27.11     23.92 o 
   3  12   9       30.20       39.95     20.31 o 
   4  12   9       34.07        7.22     11.75 o 
  -5  13   9        0.70      -20.65     22.41 o 
  -4  13   9        5.45       -0.08     15.61 o 
  -3  13   9        5.38       -4.87     15.44 o 
  -2  13   9        3.35       -8.22     18.21 o 
  -1  13   9       14.85       25.76     21.90 o 
   0  13   9       12.93       39.95     27.27 o 
   1  13   9       70.44      101.71     38.77 o 
   2  13   9       48.04        9.65     25.93 o 
   3  13   9      185.69      187.48     51.70 o 
  -3  14   9       37.05       27.44     22.41 o 
  -2  14   9      106.98      114.39     43.81 o 
  -1  14   9       38.75       56.06     30.63 o 
   0  14   9      200.19      243.46     59.67 o 
   1  14   9       59.25       81.91     35.25 o 
   2  14   9      104.93      112.62     39.95 o 
  -1  15   9      311.82      449.91     85.60 o 
   0  15   9       53.86      124.71     47.75 o 
  -1 -19  10       73.60       79.89     36.00 o 
   0 -19  10       14.09       50.52     29.88 o 
   1 -19  10        0.02       14.27     18.30 o 
   2 -19  10        6.27       37.85     28.28 o 
  -3 -18  10       14.43       34.41     27.78 o 
  -2 -18  10        0.78        3.69     12.59 o 
  -1 -18  10       11.94       -3.27     16.03 o 
   0 -18  10        6.12       22.83     12.25 o 
   1 -18  10       54.55       84.26     36.59 o 
   2 -18  10       16.90        6.55     21.99 o 
   3 -18  10        3.12       -9.65     22.07 o 
   4 -18  10       39.93       22.58     26.10 o 
  -4 -17  10       63.73      101.04     39.61 o 
  -3 -17  10      102.07       96.18     36.42 o 
  -2 -17  10       18.34        4.03     13.43 o 
  -1 -17  10        6.04       -1.59     11.50 o 
   0 -17  10       29.51       14.94     17.96 o 
   1 -17  10        5.96        8.31     13.93 o 
   2 -17  10        9.74        4.53     18.55 o 
   3 -17  10       23.16       27.69     16.78 o 
   4 -17  10       30.53       69.82     34.66 o 
   5 -17  10      234.00      220.38     55.05 o 
  -5 -16  10       17.16       13.01     22.16 o 
  -4 -16  10        4.12      105.66     39.11 o 
  -3 -16  10        6.48       16.03     23.58 o 
  -2 -16  10        6.41       10.49     13.51 o 
  -1 -16  10       44.24       64.70     29.79 o 
   0 -16  10        5.21       26.18     12.25 o 
   1 -16  10       74.93       31.97     20.56 o 
   2 -16  10      232.66      239.18     56.98 o 
   3 -16  10       51.37       55.89     30.13 o 
   4 -16  10      430.45      432.87     74.27 o 
   5 -16  10       42.14       28.28     23.83 o 
  -5 -15  10       15.84       11.08     13.18 o 
  -4 -15  10      237.05      252.10     42.46 o 
  -3 -15  10      152.09      155.17     44.65 o 
  -2 -15  10       35.08       32.39     19.64 o 
  -1 -15  10       19.24        3.94     13.51 o 
   0 -15  10      220.35      294.65     59.00 o 
   1 -15  10      113.26      105.49     36.67 o 
   2 -15  10      428.36      498.50     75.45 o 
   3 -15  10      669.26      673.06     87.95 o 
   4 -15  10      435.46      392.09     67.22 o 
   5 -15  10      227.51      276.02     58.83 o 
   6 -15  10      101.35       72.68     32.31 o 
  -6 -14  10      110.22       76.12     32.31 o 
  -5 -14  10      323.83      318.65     45.91 o 
  -4 -14  10      112.54      179.76     33.49 o 
  -3 -14  10       91.98      325.87     62.69 o 
  -2 -14  10       80.39       96.26     32.48 o 
  -1 -14  10      228.09      230.70     50.61 o 
   0 -14  10      291.87      343.24     59.17 o 
   1 -14  10      112.41      108.85     34.58 o 
   2 -14  10      219.61      261.25     53.54 o 
   3 -14  10      148.10      258.48     53.71 o 
   4 -14  10      155.15      340.81     62.35 o 
   5 -14  10       57.82       56.40     24.25 o 
   6 -14  10      148.19      147.79     41.88 o 
  -6 -13  10       84.65       84.26     34.66 o 
  -5 -13  10       58.10       48.26     16.36 o 
  -4 -13  10      154.80      147.62     26.02 o 
  -3 -13  10        3.92       -5.45     15.44 o 
  -2 -13  10     1037.50     1098.80    103.48 o 
  -1 -13  10       45.52       57.99     28.11 o 
   0 -13  10     3084.31     3370.01    179.59 o 
   1 -13  10      552.49      557.08     73.94 o 
   2 -13  10     1267.58     1186.00    107.59 o 
   3 -13  10      171.37      161.13     39.95 o 
   4 -13  10       14.76       77.21     30.97 o 
   5 -13  10       10.42       41.21     18.88 o 
   6 -13  10       32.82       24.00     17.04 o 
   7 -13  10       18.69       23.75     16.62 o 
  -7 -12  10      160.11      131.42     41.12 o 
  -6 -12  10      250.73      230.70     34.66 o 
  -5 -12  10       22.15       51.36     17.04 o 
  -4 -12  10      746.87      713.76     55.56 o 
  -3 -12  10       17.05       74.19     24.09 o 
  -2 -12  10      970.88     1033.43     97.69 o 
  -1 -12  10      114.50      103.31     31.55 o 
   0 -12  10      531.57      537.36     70.41 o 
   1 -12  10      944.41      979.72     94.33 o 
   2 -12  10      240.61      192.27     42.80 o 
   3 -12  10      569.93      510.92     68.98 o 
   4 -12  10      141.13      153.58     40.53 o 
   5 -12  10      467.07      507.73     68.65 o 
   6 -12  10       71.34       80.82     29.46 o 
   7 -12  10      688.67      725.85     82.66 o 
  -7 -11  10       49.02       84.51     34.74 o 
  -6 -11  10       17.74       33.49     33.40 o 
  -5 -11  10      490.73      477.10     46.49 o 
  -4 -11  10       82.11      151.65     28.87 o 
  -3 -11  10     1185.52     1156.71     67.05 o 
  -2 -11  10      948.97      971.57     91.14 o 
  -1 -11  10      303.35      289.28     49.51 o 
   0 -11  10      667.91      673.90     75.61 o 
   1 -11  10      220.19      224.24     43.56 o 
   2 -11  10        0.03        1.68     11.41 o 
   3 -11  10      238.13      214.34     44.06 o 
   4 -11  10       14.59       54.63     27.02 o 
   5 -11  10       89.91       63.87     25.01 o 
   6 -11  10        5.24       15.86     18.04 o 
   7 -11  10       35.43       34.32     17.79 o 
  -7 -10  10      322.50      276.86     57.49 o 
  -6 -10  10        6.64       26.94     14.02 o 
  -5 -10  10      242.19      236.75     32.98 o 
  -4 -10  10        0.08        4.28     10.74 o 
  -3 -10  10        0.71       -3.27     11.16 o 
  -2 -10  10        3.08       -4.53     11.75 o 
  -1 -10  10      126.70      120.76     32.06 o 
   0 -10  10      271.88      230.96     41.29 o 
   1 -10  10       30.00       44.06     22.91 o 
   2 -10  10      163.59      182.36     39.86 o 
   3 -10  10       37.30       42.72     20.65 o 
   4 -10  10        7.65       17.20     12.00 o 
   5 -10  10       84.33       60.42     22.99 o 
   6 -10  10       22.96       20.23     14.35 o 
   7 -10  10       54.09       87.36     27.11 o 
   8 -10  10       11.42       84.68     52.79 o 
  -8  -9  10       53.23       89.63     37.85 o 
  -7  -9  10      135.57      164.40     44.73 o 
  -6  -9  10      273.57      298.26     48.93 o 
  -5  -9  10      780.71      760.93     84.09 o 
  -4  -9  10      592.74      673.31     50.10 o 
  -3  -9  10      282.62      322.68     33.49 o 
  -2  -9  10      203.19      163.48     40.03 o 
  -1  -9  10        5.97        6.80      8.64 o 
   0  -9  10       25.34       35.67     13.60 o 
   1  -9  10        8.34       -2.85     12.76 o 
   2  -9  10       81.06      109.60     29.79 o 
   3  -9  10       43.34       92.32     29.46 o 
   4  -9  10      381.10      368.00     38.27 o 
   5  -9  10      257.87      222.65     37.09 o 
   6  -9  10       52.14       39.02     19.22 o 
   7  -9  10       68.84       65.38     24.84 o 
   8  -9  10        2.78      -25.68     25.68 o 
  -8  -8  10       21.31       50.35     31.81 o 
  -7  -8  10       51.76       24.17     23.41 o 
  -6  -8  10       49.25       61.18     19.05 o 
  -5  -8  10      461.48      436.57     71.17 o 
  -4  -8  10       83.45      111.11     22.07 o 
  -3  -8  10      236.05      262.34     30.04 o 
  -2  -8  10      183.66      210.90     20.31 o 
  -1  -8  10       25.03       27.44     11.92 o 
   0  -8  10      224.29      303.88     29.21 o 
   1  -8  10        5.38        8.39      7.55 o 
   2  -8  10        0.01        4.20      8.39 o 
   3  -8  10        4.12       33.23     15.27 o 
   4  -8  10        4.47       27.86     13.60 o 
   5  -8  10      184.50      205.53     28.37 o 
   6  -8  10       57.22       44.31     18.63 o 
   7  -8  10      218.47      213.92     39.28 o 
   8  -8  10       19.76      -16.36     20.31 o 
  -8  -7  10      124.18       90.22     34.66 o 
  -7  -7  10      525.30      552.63     94.25 o 
  -6  -7  10      302.20      283.41     33.99 o 
  -5  -7  10      193.65      227.60     44.14 o 
  -4  -7  10      214.53      270.06     53.63 o 
  -3  -7  10      182.08      185.13     18.13 o 
  -2  -7  10       42.19       51.36      9.90 o 
  -1  -7  10      418.49      455.11     34.74 o 
   0  -7  10      632.90      951.43     47.42 o 
   1  -7  10      271.57      361.46     35.08 o 
   2  -7  10      305.20      364.06     34.16 o 
   3  -7  10      589.30      607.01     44.23 o 
   4  -7  10        1.06       62.27     22.16 o 
   5  -7  10       28.38       22.16     18.71 o 
   6  -7  10       14.47       17.12     10.15 o 
   7  -7  10       59.19       52.87     28.37 o 
   8  -7  10        0.31       -1.17     16.87 o 
  -8  -6  10       21.99       25.26     20.31 o 
  -7  -6  10      911.82      972.25     94.66 o 
  -6  -6  10        6.36       -4.28     11.83 o 
  -5  -6  10      340.78      364.06     37.77 o 
  -4  -6  10      586.03      657.37     91.22 o 
  -3  -6  10      330.26      448.23     36.59 o 
  -2  -6  10      899.48     1043.66     46.66 o 
  -1  -6  10      451.64      448.06     33.40 o 
   0  -6  10      455.39      518.39     35.67 o 
   1  -6  10      164.66      216.35     26.27 o 
   2  -6  10      525.29      590.23     42.80 o 
   3  -6  10      666.92      738.60     47.08 o 
   4  -6  10      429.60      487.34     37.35 o 
   5  -6  10      265.73      281.56     27.69 o 
   6  -6  10       20.09        9.57      9.32 o 
   7  -6  10      116.30      144.68     47.42 o 
   8  -6  10       17.10       34.41     27.69 o 
  -8  -5  10        7.21       18.46     20.39 o 
  -7  -5  10      326.29      307.75     56.65 o 
  -6  -5  10        0.16        2.52     15.69 o 
  -5  -5  10        0.29      -12.67     19.55 o 
  -4  -5  10       65.26      190.84     22.49 o 
  -3  -5  10      260.06      361.04     27.44 o 
  -2  -5  10      136.63      103.06     12.92 o 
  -1  -5  10     1350.14     1245.00     37.35 o 
   0  -5  10      533.61      473.16     29.46 o 
   1  -5  10      118.50      134.19     22.49 o 
   2  -5  10      368.51      401.91     27.61 o 
   3  -5  10       76.21       85.10     15.95 o 
   4  -5  10       14.40       22.41     10.15 o 
   5  -5  10      156.45      187.32     21.40 o 
   6  -5  10       12.67       26.52     10.57 o 
   7  -5  10       67.29      130.42     40.12 o 
   8  -5  10        0.01        5.12     23.67 o 
  -8  -4  10       54.52       69.82     33.65 o 
  -7  -4  10       85.81      125.13     39.95 o 
  -6  -4  10       29.68       34.74     23.58 o 
  -5  -4  10      118.75      128.74     31.89 o 
  -4  -4  10        1.55       11.16      8.90 o 
  -3  -4  10      161.75      174.73     18.04 o 
  -2  -4  10      190.45      153.33     14.77 o 
  -1  -4  10      529.64      516.55     22.49 o 
   0  -4  10      374.55      405.52     24.76 o 
   1  -4  10       39.68       46.75     12.25 o 
   2  -4  10      546.91      577.31     40.62 o 
   3  -4  10       16.82      187.48     35.67 o 
   4  -4  10       30.07       33.74     10.41 o 
   5  -4  10      836.48      853.41     38.77 o 
   6  -4  10        0.15        5.37      6.29 o 
   7  -4  10      174.94      193.19     51.78 o 
   8  -4  10        4.60      108.09     45.49 o 
  -8  -3  10       51.61       75.19     33.32 o 
  -7  -3  10      293.09      282.23     53.88 o 
  -6  -3  10      118.18       90.05     24.00 o 
  -5  -3  10        4.91        4.28      8.98 o 
  -4  -3  10        3.87        7.47      9.23 o 
  -3  -3  10     1344.79     1277.56     45.91 o 
  -2  -3  10      229.92      198.39     16.62 o 
  -1  -3  10       80.67       77.04      7.80 o 
   0  -3  10      282.99      354.15     27.11 o 
   1  -3  10        2.37       -2.10     10.49 o 
   2  -3  10        0.22       -0.59      7.80 o 
   3  -3  10      170.21      190.42     23.16 o 
   4  -3  10        1.65        1.17      4.45 o 
   5  -3  10       62.39       55.31      9.57 o 
   6  -3  10      151.82      172.63     40.53 o 
   7  -3  10       48.52       34.74     25.43 o 
   8  -3  10      228.92      258.90     64.62 o 
  -9  -2  10       44.54       34.74     32.23 o 
  -8  -2  10      205.77      157.69     42.88 o 
  -7  -2  10       84.69      111.70     20.98 o 
  -6  -2  10      178.67      186.39     27.02 o 
  -5  -2  10       25.18       26.86     10.99 o 
  -4  -2  10        6.75        5.79      7.89 o 
  -3  -2  10      276.16      369.26     43.89 o 
  -2  -2  10        0.01       -0.42      4.45 o 
  -1  -2  10        4.59        6.55      3.61 o 
   0  -2  10      163.45      165.92     11.83 o 
   1  -2  10       36.55       32.48     11.25 o 
   2  -2  10      131.95      112.71     12.67 o 
   3  -2  10     1165.90     1200.26     44.40 o 
   4  -2  10       17.17       20.06      6.13 o 
   5  -2  10       25.05       18.38      5.87 o 
   6  -2  10      368.85      388.90     24.67 o 
   7  -2  10      166.48      183.71     48.51 o 
   8  -2  10      122.37       97.60     37.01 o 
  -9  -1  10        4.18       40.12     28.53 o 
  -8  -1  10       11.53       10.74     26.10 o 
  -7  -1  10      185.91      196.97     28.62 o 
  -6  -1  10       33.33       20.23     12.00 o 
  -5  -1  10     1020.57     1055.16     80.23 o 
  -4  -1  10        0.04       -8.31      8.31 o 
  -3  -1  10       24.56      199.65     30.63 o 
  -2  -1  10      535.30      515.03     30.04 o 
  -1  -1  10       66.75       59.42      7.22 o 
   0  -1  10      705.70      746.07     65.63 o 
   1  -1  10      266.02      238.09     25.18 o 
   2  -1  10       60.26       63.45     10.32 o 
   3  -1  10       81.49       75.61     12.25 o 
   4  -1  10        6.91        6.71      5.62 o 
   5  -1  10      190.40      206.87     16.87 o 
   6  -1  10        8.91        3.61     15.44 o 
   7  -1  10      178.59      176.74     44.65 o 
   8  -1  10       45.44        3.44     25.51 o 
  -8   0  10        0.06       -1.43     17.54 o 
  -7   0  10       93.24       52.62     39.44 o 
  -6   0  10        0.44        5.45     10.57 o 
  -5   0  10       71.85       59.17     17.62 o 
  -4   0  10        6.24       -7.30     10.57 o 
  -3   0  10        0.28        3.61     16.45 o 
  -2   0  10       35.08       44.31      8.81 o 
  -1   0  10       72.98       62.02     11.50 o 
   0   0  10      349.45      348.36     45.99 o 
   1   0  10      860.24      679.02     91.39 o 
   2   0  10       67.41       42.72      8.81 o 
   3   0  10      103.82      201.08     20.56 o 
   4   0  10        7.94      113.21     23.25 o 
   5   0  10        0.00       -1.17      4.28 o 
   6   0  10        7.67        2.10     18.63 o 
   7   0  10      212.82      144.77     40.53 o 
   8   0  10        2.06      -27.27     27.27 o 
  -8   1  10       14.90       46.66     21.90 o 
  -7   1  10      261.79      201.33     29.37 o 
  -6   1  10       20.28       40.03     22.91 o 
  -5   1  10      162.75      137.47     18.21 o 
  -4   1  10      568.32      609.53     36.42 o 
  -3   1  10      423.31      462.08     34.58 o 
  -2   1  10      699.78      711.67     43.47 o 
  -1   1  10       40.71       43.72      6.63 o 
   0   1  10      225.75      261.59     40.53 o 
   1   1  10      199.25      215.77     14.02 o 
   2   1  10      433.48      533.50     27.11 o 
   3   1  10      264.37      328.73     26.02 o 
   4   1  10      381.33      388.31     26.52 o 
   5   1  10      168.34      182.28     16.53 o 
   6   1  10       58.11       59.84     18.30 o 
   7   1  10      431.69      464.60     71.08 o 
   8   1  10       89.55      129.33     42.13 o 
  -8   2  10        0.72      -34.58     34.58 o 
  -7   2  10       87.17      113.72     24.59 o 
  -6   2  10        0.04       -9.57      9.57 o 
  -5   2  10       92.36       98.19     20.98 o 
  -4   2  10       55.51      152.15     26.77 o 
  -3   2  10      525.51      663.58     36.00 o 
  -2   2  10      374.91      387.14     29.96 o 
  -1   2  10      458.14      590.82     63.03 o 
   0   2  10      936.57     1180.12     88.62 o 
   1   2  10      644.02      634.20     36.67 o 
   2   2  10      371.79      386.38     19.13 o 
   3   2  10      234.63      212.16     19.22 o 
   4   2  10      132.86      150.39     16.03 o 
   5   2  10       10.84        7.22      4.45 o 
   6   2  10       37.35       53.63     19.47 o 
   7   2  10       89.73       70.24     30.46 o 
   8   2  10      218.95      222.56     52.70 o 
  -8   3  10        9.53      -16.45     26.27 o 
  -7   3  10      250.53      318.57     41.04 o 
  -6   3  10       83.45       95.25     21.57 o 
  -5   3  10        7.89        0.76      9.40 o 
  -4   3  10        8.80       30.88     14.02 o 
  -3   3  10       99.67       90.13     15.86 o 
  -2   3  10       74.54       86.61     26.10 o 
  -1   3  10        7.88       -2.69      4.87 o 
   0   3  10       95.96      129.33     12.25 o 
   1   3  10       26.97       24.00      7.64 o 
   2   3  10      101.90      127.56     11.50 o 
   3   3  10       52.60       51.44      8.64 o 
   4   3  10      346.19      386.46     26.77 o 
   5   3  10       90.70       93.07     23.58 o 
   6   3  10      248.42      262.34     66.63 o 
   7   3  10       86.13       99.78     34.83 o 
   8   3  10        2.14        5.54     19.47 o 
  -8   4  10        1.90       53.88     39.61 o 
  -7   4  10      203.75      241.11     35.92 o 
  -6   4  10       44.52       44.65     18.63 o 
  -5   4  10      345.00      353.57     39.28 o 
  -4   4  10      218.08      247.82     29.62 o 
  -3   4  10      247.17      344.34     53.88 o 
  -2   4  10      239.23      317.40     51.19 o 
  -1   4  10       56.94       52.03      9.15 o 
   0   4  10       74.97       54.89      8.90 o 
   1   4  10        1.28       -4.95      6.13 o 
   2   4  10       57.82       56.48      8.31 o 
   3   4  10        3.71        7.55      4.45 o 
   4   4  10       14.80       20.65      6.38 o 
   5   4  10       71.67       61.35     15.61 o 
   6   4  10      234.48      228.27     29.71 o 
   7   4  10       45.50       48.84     26.44 o 
  -8   5  10        0.27       27.61     23.92 o 
  -7   5  10       31.20       42.13     15.02 o 
  -6   5  10        8.05       14.27      9.06 o 
  -5   5  10        0.20      -11.58     11.58 o 
  -4   5  10       52.09      208.30     45.74 o 
  -3   5  10       50.74      119.00     35.00 o 
  -2   5  10      123.73       75.45     25.68 o 
  -1   5  10       72.39       67.56     19.89 o 
   0   5  10      257.99      256.38     22.74 o 
   1   5  10        2.85        3.11      7.47 o 
   2   5  10      165.75      192.52     15.02 o 
   3   5  10       80.53      105.57     15.61 o 
   4   5  10      217.61      228.19     21.57 o 
   5   5  10       38.38       41.29     15.86 o 
   6   5  10       12.65       -4.03     14.35 o 
   7   5  10      191.66      211.82     47.92 o 
  -8   6  10       33.22       31.97     28.11 o 
  -7   6  10       58.37       86.36     26.60 o 
  -6   6  10        0.56       -3.44     13.09 o 
  -5   6  10       32.96        8.39     10.41 o 
  -4   6  10        1.03        1.34     17.29 o 
  -3   6  10       53.59       33.57     24.09 o 
  -2   6  10       31.14       51.78     24.09 o 
  -1   6  10       83.43       72.59     13.51 o 
   0   6  10      397.65      376.14     31.89 o 
   1   6  10        0.20        0.76      9.23 o 
   2   6  10      244.33      293.31     27.36 o 
   3   6  10      254.56      349.54     27.36 o 
   4   6  10      290.90      337.62     27.53 o 
   5   6  10      418.56      452.93     43.56 o 
   6   6  10       42.14       56.65     27.19 o 
   7   6  10       43.48      -28.03     28.03 o 
  -7   7  10      407.90      363.81     47.42 o 
  -6   7  10      127.25      120.85     26.86 o 
  -5   7  10      433.17      405.01     67.22 o 
  -4   7  10      233.44      274.01     53.46 o 
  -3   7  10      425.97      615.99     80.23 o 
  -2   7  10       91.02      110.44     31.89 o 
  -1   7  10      234.50      196.21     22.07 o 
   0   7  10      219.52      296.16     28.70 o 
   1   7  10        0.62       -2.94      6.04 o 
   2   7  10       17.82       -3.78     12.92 o 
   3   7  10        4.55       17.20     10.24 o 
   4   7  10      160.76      166.75     34.16 o 
   5   7  10       48.68       62.10     17.62 o 
   6   7  10       89.24       81.82     35.84 o 
  -7   8  10      161.53      135.70     29.79 o 
  -6   8  10        9.70       10.41     10.99 o 
  -5   8  10       17.13       22.49     19.39 o 
  -4   8  10       41.34      228.27     53.54 o 
  -3   8  10      219.92      226.26     48.93 o 
  -2   8  10      490.72      493.80     72.85 o 
  -1   8  10     1150.54     1311.63    115.31 o 
   0   8  10     2220.47     2358.90     84.76 o 
   1   8  10      142.44      206.28     47.16 o 
   2   8  10     1823.03     1921.08     91.98 o 
   3   8  10       44.22       77.46     16.87 o 
   4   8  10      593.47      625.39     50.02 o 
   5   8  10       11.11        2.85      9.23 o 
   6   8  10       28.64      -12.50     18.80 o 
  -7   9  10      101.71       77.21     22.99 o 
  -6   9  10      209.85      208.30     53.12 o 
  -5   9  10        4.60       24.76     25.68 o 
  -4   9  10       44.48       79.06     32.56 o 
  -3   9  10        4.59      -17.29     17.29 o 
  -2   9  10      215.42      240.35     51.53 o 
  -1   9  10      229.59      214.76     49.60 o 
   0   9  10      386.50      460.48     70.58 o 
   1   9  10       82.39       90.30     32.06 o 
   2   9  10        8.16        1.68     12.34 o 
   3   9  10       34.86      121.52     41.04 o 
   4   9  10        4.93       67.14     18.88 o 
   5   9  10       64.65       45.23     14.52 o 
   6   9  10        2.73       25.26     22.32 o 
  -6  10  10      145.32      188.32     53.37 o 
  -5  10  10      230.58      253.03     59.42 o 
  -4  10  10      303.21      378.41     71.84 o 
  -3  10  10     1139.77     1176.01    120.85 o 
  -2  10  10      634.85      702.01     91.14 o 
  -1  10  10      176.53      167.26     43.89 o 
   0  10  10      573.74      593.75     84.26 o 
   1  10  10        2.33        7.05     16.36 o 
   2  10  10      107.41      112.12     38.18 o 
   3  10  10      132.82      130.00     42.05 o 
   4  10  10       17.86       78.22     21.82 o 
   5  10  10       81.82      103.06     35.08 o 
  -6  11  10        7.22        4.03     14.85 o 
  -5  11  10       11.50       21.06     18.55 o 
  -4  11  10        0.84       54.05     29.96 o 
  -3  11  10      131.24      127.23     42.80 o 
  -2  11  10        1.53        5.29     13.60 o 
  -1  11  10       71.26       93.83     37.43 o 
   0  11  10       19.43       29.12     23.25 o 
   1  11  10        3.61       32.39     22.49 o 
   2  11  10        4.91      -12.34     16.11 o 
   3  11  10        2.26       31.39     19.64 o 
   4  11  10      100.89       95.25     35.92 o 
  -5  12  10      496.21      534.17     90.97 o 
  -4  12  10      361.55      400.06     77.71 o 
  -3  12  10       62.29       76.12     33.32 o 
  -2  12  10      176.37      162.39     48.51 o 
  -1  12  10        5.18       19.64     14.18 o 
   0  12  10       22.91       88.04     38.10 o 
   1  12  10       43.91       51.70     33.57 o 
   2  12  10       33.45       51.03     28.45 o 
   3  12  10        0.46        2.18     12.25 o 
   4  12  10        0.61      -27.78     27.78 o 
  -4  13  10       33.48       25.76     27.19 o 
  -3  13  10        0.27       31.81     24.93 o 
  -2  13  10       29.87        8.73     18.38 o 
  -1  13  10       10.06        9.99     16.36 o 
   0  13  10        5.54        4.28     15.02 o 
   1  13  10        0.10       -1.76     20.98 o 
   2  13  10      105.91      105.74     38.27 o 
   3  13  10        7.03       -1.09     19.30 o 
  -3  14  10        4.93      -30.55     30.72 o 
  -2  14  10       72.01      107.00     46.66 o 
  -1  14  10        0.40        2.01     12.25 o 
   0  14  10       14.12       41.21     29.04 o 
   1  14  10       25.54       35.25     24.25 o 
  -1 -19  11        1.03       48.17     36.00 o 
   0 -19  11      283.58      403.33     80.48 o 
   1 -19  11       28.51       27.36     25.34 o 
   2 -19  11       72.31      128.99     47.08 o 
  -3 -18  11        4.11       22.83     28.70 o 
  -2 -18  11       21.20       16.53     20.90 o 
  -1 -18  11        0.77       -9.40     18.30 o 
   0 -18  11       27.93       41.29     28.79 o 
   1 -18  11        6.82        4.11     12.00 o 
   2 -18  11       22.14       39.36     27.27 o 
   3 -18  11       11.57        0.17     14.35 o 
   4 -18  11       24.45       89.88     36.93 o 
  -4 -17  11       27.15       10.66     12.84 o 
  -3 -17  11       67.82       54.30     27.19 o 
  -2 -17  11       17.26       26.94     22.58 o 
  -1 -17  11        0.06        5.79     17.12 o 
   0 -17  11       30.60       28.11     21.82 o 
   1 -17  11       30.55       53.46     29.54 o 
   2 -17  11       28.85       23.25     23.92 o 
   3 -17  11       86.85       79.06     35.42 o 
   4 -17  11        8.33      -31.47     31.47 o 
   5 -17  11       45.40       36.51     24.51 o 
  -4 -16  11       36.14       78.30     34.32 o 
  -3 -16  11        2.08       -2.94     16.95 o 
  -2 -16  11       74.54       65.21     30.46 o 
  -1 -16  11      110.08      124.71     42.55 o 
   0 -16  11       11.67       20.56     22.74 o 
   1 -16  11      198.73      179.09     51.44 o 
   2 -16  11       50.01      111.70     41.88 o 
   3 -16  11      271.83      305.56     63.28 o 
   4 -16  11      110.62      157.27     47.25 o 
   5 -16  11        7.08       19.22     17.46 o 
  -5 -15  11      107.03      107.25     24.17 o 
  -4 -15  11        0.33      -10.49     28.70 o 
  -3 -15  11        7.23        4.53     20.06 o 
  -2 -15  11       28.30       29.71     21.65 o 
  -1 -15  11       46.23       62.52     29.46 o 
   0 -15  11        1.99        6.97     13.51 o 
   1 -15  11      314.49      360.95     65.29 o 
   2 -15  11       49.38       87.87     33.65 o 
   3 -15  11      255.42      253.20     56.14 o 
   4 -15  11       21.74       11.08     14.27 o 
   5 -15  11        4.48      -22.24     22.24 o 
   6 -15  11       29.61       98.78     37.85 o 
  -6 -14  11      164.33      215.18     50.44 o 
  -5 -14  11       20.08       12.42     14.52 o 
  -4 -14  11      165.37      153.49     27.69 o 
  -3 -14  11       77.08       75.61     33.23 o 
  -2 -14  11       64.42       89.88     34.91 o 
  -1 -14  11      130.02      133.52     38.52 o 
   0 -14  11      155.20      127.39     37.26 o 
   1 -14  11      277.97      242.20     51.86 o 
   2 -14  11      620.99      705.62     86.94 o 
   3 -14  11       72.57       49.93     26.44 o 
   4 -14  11      230.25      220.88     49.51 o 
   5 -14  11       26.73       29.79     22.07 o 
   6 -14  11       99.85      102.55     31.47 o 
  -6 -13  11       80.03       87.62     25.85 o 
  -5 -13  11       11.41       18.21      9.90 o 
  -4 -13  11      234.02      241.95     73.26 o 
  -3 -13  11       36.42       21.48     30.63 o 
  -2 -13  11      688.13      816.32     91.14 o 
  -1 -13  11       76.66       46.41     19.81 o 
   0 -13  11      328.93      331.24     58.58 o 
   1 -13  11       23.26       87.03     32.48 o 
   2 -13  11      160.29      156.85     41.04 o 
   3 -13  11      388.58      270.74     52.20 o 
   4 -13  11      147.97      168.77     42.63 o 
   5 -13  11      159.81      161.13     40.79 o 
   6 -13  11      147.24      131.42     39.02 o 
   7 -13  11       88.74       55.31     25.51 o 
  -7 -12  11       35.17       50.61     25.76 o 
  -6 -12  11       57.24       70.08     25.51 o 
  -5 -12  11      103.02      127.14     26.10 o 
  -4 -12  11      383.07      397.71     45.57 o 
  -3 -12  11       61.51       60.42     16.62 o 
  -2 -12  11      512.43      524.01     71.59 o 
  -1 -12  11      508.51      674.32     83.59 o 
   0 -12  11       66.87       68.06     25.43 o 
   1 -12  11      766.17      735.92     83.84 o 
   2 -12  11       44.68       60.26     23.75 o 
   3 -12  11      132.82      104.40     35.50 o 
   4 -12  11        1.71      -14.94     14.94 o 
   5 -12  11       27.81       28.20     18.21 o 
   6 -12  11      189.04      175.40     40.37 o 
   7 -12  11       26.98       40.87     22.49 o 
  -7 -11  11       51.26       54.80     31.05 o 
  -6 -11  11        5.44        9.74     12.17 o 
  -5 -11  11        1.39        6.13     10.99 o 
  -4 -11  11       17.20        8.31     21.99 o 
  -3 -11  11      448.39      454.27     42.30 o 
  -2 -11  11      179.29      234.40     45.40 o 
  -1 -11  11      195.78      160.80     40.70 o 
   0 -11  11      216.52      249.67     48.17 o 
   1 -11  11       26.37       66.30     30.88 o 
   2 -11  11        5.65        0.67     16.62 o 
   3 -11  11      112.92       85.43     30.72 o 
   4 -11  11       14.92       24.42     17.71 o 
   5 -11  11      182.81      141.83     35.67 o 
   6 -11  11      109.79      105.99     29.46 o 
   7 -11  11      181.41      199.06     41.54 o 
  -7 -10  11        3.21       35.08     25.51 o 
  -6 -10  11       76.01      128.74     34.83 o 
  -5 -10  11       33.64       22.66     12.59 o 
  -4 -10  11      159.60      173.97     26.60 o 
  -3 -10  11      149.52      129.49     23.58 o 
  -2 -10  11        9.83        3.11     33.99 o 
  -1 -10  11      236.28      252.27     45.65 o 
   0 -10  11       51.07       53.71     23.41 o 
   1 -10  11        1.00       14.77     18.30 o 
   2 -10  11       28.97       46.75     26.35 o 
   3 -10  11       39.47       66.72     26.18 o 
   4 -10  11      246.46      235.24     44.40 o 
   5 -10  11      121.23       89.21     29.12 o 
   6 -10  11       67.08       71.08     24.67 o 
   7 -10  11       10.65       -0.67     11.16 o 
   8 -10  11       34.10        9.57     23.83 o 
  -7  -9  11       51.36       77.54     31.14 o 
  -6  -9  11       14.41       16.36     13.09 o 
  -5  -9  11       20.95       10.91      8.98 o 
  -4  -9  11      207.94      229.86     40.95 o 
  -3  -9  11        1.16       19.39     11.58 o 
  -2  -9  11      102.58       94.66     33.23 o 
  -1  -9  11       11.40       18.30     20.14 o 
   0  -9  11       74.07       62.27     16.03 o 
   1  -9  11       16.31        2.69     11.25 o 
   2  -9  11        8.12       17.04     17.37 o 
   3  -9  11        1.96        5.04     12.50 o 
   4  -9  11        8.18       17.29     13.34 o 
   5  -9  11       49.86       32.48     19.55 o 
   6  -9  11       77.87       96.76     28.79 o 
   8  -9  11        0.61      -38.18     38.18 o 
  -8  -8  11       72.43       85.69     39.78 o 
  -7  -8  11       11.10       22.74     12.84 o 
  -6  -8  11      232.38      263.18     35.33 o 
  -5  -8  11      186.08      184.97     55.64 o 
  -4  -8  11       11.23       16.20     11.16 o 
  -3  -8  11       72.63       67.98     18.97 o 
  -2  -8  11       50.52       81.57     17.88 o 
  -1  -8  11      175.78      208.63     26.52 o 
   0  -8  11       22.59       17.71     10.24 o 
   1  -8  11      259.83      235.91     22.07 o 
   2  -8  11      369.53      480.04     42.13 o 
   3  -8  11       44.79       53.21     18.71 o 
   4  -8  11      204.33      220.63     28.45 o 
   5  -8  11       51.87       47.67     14.94 o 
   6  -8  11        3.17       13.26     14.43 o 
   7  -8  11        0.23        5.62     19.13 o 
   8  -8  11       15.69       61.18     35.50 o 
  -8  -7  11        1.48       19.05     20.31 o 
  -7  -7  11       30.46       48.84     18.97 o 
  -6  -7  11       42.50       47.75     21.40 o 
  -5  -7  11        1.65        2.60     10.99 o 
  -4  -7  11       12.07       32.56     15.02 o 
  -3  -7  11       22.95       20.39     10.15 o 
  -2  -7  11      297.40      288.61     25.76 o 
  -1  -7  11        5.51       29.46     15.95 o 
   0  -7  11        0.00        9.99      8.14 o 
   1  -7  11       70.78       77.54     18.04 o 
   2  -7  11       30.00       26.60     11.25 o 
   3  -7  11        0.62       -0.76      7.39 o 
   4  -7  11       83.67       85.94     17.71 o 
   5  -7  11      219.92      241.87     28.03 o 
   6  -7  11        0.29        9.74     10.57 o 
   7  -7  11       49.75       59.75     30.30 o 
   8  -7  11       11.12       42.63     32.73 o 
  -8  -6  11      330.40      242.62     55.22 o 
  -7  -6  11        0.87       -2.52      9.15 o 
  -6  -6  11      173.30      115.90     32.56 o 
  -5  -6  11       55.42       95.08     27.69 o 
  -4  -6  11       27.86       31.97     19.13 o 
  -3  -6  11      477.74      468.37     27.27 o 
  -2  -6  11      129.24      167.93     15.69 o 
  -1  -6  11       97.89      110.02     17.29 o 
   0  -6  11       88.97      102.64     15.11 o 
   1  -6  11       13.43       20.23      9.23 o 
   2  -6  11      386.20      427.17     38.35 o 
   3  -6  11        1.29        6.63      8.22 o 
   4  -6  11       53.88       20.48      6.13 o 
   5  -6  11      210.33      201.41     24.25 o 
   6  -6  11        7.23        8.64      7.30 o 
   7  -6  11       98.40       96.18     37.68 o 
   8  -6  11       79.64       63.19     33.40 o 
  -8  -5  11        2.35       22.32     30.13 o 
  -7  -5  11       15.66        8.48     20.48 o 
  -6  -5  11       20.40        5.54     16.45 o 
  -5  -5  11       76.16      109.69     31.47 o 
  -4  -5  11       20.04       27.11     10.41 o 
  -3  -5  11        0.94        5.79      5.37 o 
  -2  -5  11      544.85      554.56     28.79 o 
  -1  -5  11      719.52      750.35     41.37 o 
   0  -5  11      487.32      536.69     31.64 o 
   1  -5  11     1059.50     1023.52    101.46 o 
   2  -5  11      138.73      124.63     16.36 o 
   3  -5  11        0.90        1.17      6.04 o 
   4  -5  11      227.30      241.36     28.03 o 
   5  -5  11        7.66       10.74     10.74 o 
   6  -5  11       97.68      109.18     18.30 o 
   7  -5  11       49.67       29.88     23.25 o 
   8  -5  11       78.60       57.07     35.75 o 
  -8  -4  11      186.53      181.94     46.83 o 
  -7  -4  11       63.42       87.95     32.90 o 
  -6  -4  11       53.34       51.78     25.85 o 
  -5  -4  11       53.35       76.87     19.64 o 
  -4  -4  11       67.45       71.25     12.25 o 
  -3  -4  11        2.11       -0.25      5.62 o 
  -2  -4  11        0.01       -1.59      6.13 o 
  -1  -4  11        4.09        9.23      6.38 o 
   0  -4  11      124.50      129.58     15.02 o 
   1  -4  11       26.70       62.10     17.12 o 
   2  -4  11      282.15      333.01     50.19 o 
   3  -4  11      798.75      847.45     40.45 o 
   4  -4  11      537.96      554.14     28.28 o 
   5  -4  11      822.88      893.27     41.29 o 
   6  -4  11      753.73      821.86     46.66 o 
   7  -4  11      258.74      274.51     60.09 o 
   8  -4  11      176.63      134.28     47.33 o 
  -8  -3  11        2.76       55.47     30.63 o 
  -7  -3  11      114.72      113.38     34.91 o 
  -6  -3  11      187.27      368.00     40.62 o 
  -5  -3  11      217.15      230.37     24.93 o 
  -4  -3  11     1500.53     1564.91     50.19 o 
  -3  -3  11       69.43       77.80     12.00 o 
  -2  -3  11     1473.40     1436.59     41.96 o 
  -1  -3  11      397.99      438.83     18.21 o 
   0  -3  11        3.05        2.77      6.63 o 
   1  -3  11        0.02        4.87      7.30 o 
   2  -3  11      423.67      388.14     54.21 o 
   3  -3  11      344.81      307.49     23.75 o 
   4  -3  11      159.37      143.17     14.18 o 
   5  -3  11      453.13      483.73     29.71 o 
   6  -3  11       44.76      129.41     21.40 o 
   7  -3  11       32.96       29.79     22.49 o 
   8  -3  11        6.95       12.00     18.30 o 
  -8  -2  11       12.44       83.08     36.51 o 
  -7  -2  11       39.11       27.19     34.24 o 
  -6  -2  11       16.83       22.24     12.25 o 
  -5  -2  11      552.31      598.71     38.18 o 
  -4  -2  11        5.15        7.64      7.47 o 
  -3  -2  11      534.64      522.92     36.84 o 
  -2  -2  11      451.14      404.00     34.66 o 
  -1  -2  11       25.00       34.41     10.24 o 
   0  -2  11        9.48        8.48     10.57 o 
   1  -2  11      495.81      515.54     23.83 o 
   2  -2  11     1081.57     1166.44     57.91 o 
   3  -2  11       29.94       25.43     13.76 o 
   4  -2  11      974.54      977.87     35.92 o 
   5  -2  11       28.67       20.39      5.29 o 
   6  -2  11       45.26       73.10     30.30 o 
   7  -2  11       91.84       12.92     16.53 o 
   8  -2  11        1.19      -28.37     28.37 o 
  -8  -1  11      352.72      329.82     60.42 o 
  -7  -1  11      261.86      224.49     32.31 o 
  -6  -1  11      917.52      886.23     73.68 o 
  -5  -1  11      789.03      707.72     49.93 o 
  -4  -1  11      592.55      621.95     36.76 o 
  -3  -1  11      651.11      647.46     39.70 o 
  -2  -1  11        0.03        9.65      7.97 o 
  -1  -1  11      170.05      132.77      9.40 o 
   0  -1  11      348.60      332.17     47.00 o 
   1  -1  11      140.32       88.12     24.67 o 
   2  -1  11      117.63      116.82     13.01 o 
   3  -1  11       74.64       80.23     11.92 o 
   4  -1  11        0.01       -2.94      7.22 o 
   5  -1  11       99.88       79.31     11.67 o 
   6  -1  11       33.70        9.15     20.73 o 
   7  -1  11      121.58       77.88     32.48 o 
   8  -1  11       68.90       42.38     24.59 o 
  -8   0  11       15.44       14.77     18.55 o 
  -7   0  11        9.64      -11.25     11.25 o 
  -6   0  11        1.33        4.36     10.57 o 
  -5   0  11       28.51       14.77     20.06 o 
  -4   0  11       21.37        7.47      9.40 o 
  -3   0  11        2.98       -3.19      6.55 o 
  -2   0  11      188.93      176.99     19.97 o 
  -1   0  11      753.54      892.85     78.97 o 
   0   0  11      220.71      279.71     43.81 o 
   1   0  11      222.49      325.28     32.48 o 
   2   0  11      287.89      321.34     21.23 o 
   3   0  11       16.34        3.94      5.29 o 
   4   0  11        6.03       -7.39      8.14 o 
   5   0  11       79.77       55.81     10.49 o 
   6   0  11        8.21        5.20      9.32 o 
   7   0  11       60.09       33.40     18.04 o 
   8   0  11      121.11       68.82     32.23 o 
  -8   1  11       54.46       22.74     24.09 o 
  -7   1  11      134.51      111.28     25.43 o 
  -6   1  11        5.44        5.45     21.23 o 
  -5   1  11      250.18      236.91     30.38 o 
  -4   1  11       45.94       39.70     14.35 o 
  -3   1  11        5.54        8.06      8.73 o 
  -2   1  11      372.22      339.38     21.65 o 
  -1   1  11        3.58        1.59      9.65 o 
   0   1  11       43.18       22.91     14.02 o 
   1   1  11      106.74       85.43     17.79 o 
   2   1  11       74.44      102.30     12.42 o 
   3   1  11      272.43      285.67     23.08 o 
   4   1  11      100.41      104.40     13.76 o 
   5   1  11       26.62       15.02      6.71 o 
   6   1  11       79.96       90.22     17.37 o 
   7   1  11        8.22       -8.31     19.89 o 
   8   1  11       30.61       69.91     37.77 o 
  -8   2  11      111.90       97.85     33.57 o 
  -7   2  11       36.08       35.84     13.76 o 
  -6   2  11       39.03       72.17     19.30 o 
  -5   2  11      198.57      196.38     28.53 o 
  -4   2  11      108.94       98.69     18.97 o 
  -3   2  11        6.95       14.02      9.40 o 
  -2   2  11       94.31       91.22     14.85 o 
  -1   2  11        0.10        0.42      2.77 o 
   0   2  11       48.34       34.41     10.57 o 
   1   2  11        5.88        2.10      9.32 o 
   2   2  11      238.45      288.95     25.76 o 
   3   2  11       65.54       63.70     11.08 o 
   4   2  11        4.15        2.10      6.13 o 
   5   2  11       13.24       37.60     14.18 o 
   6   2  11      195.21      210.65     27.36 o 
   7   2  11       82.68      130.92     38.02 o 
   8   2  11       35.79      106.08     41.21 o 
  -8   3  11        2.44       48.26     35.75 o 
  -7   3  11       11.04       14.35      8.90 o 
  -6   3  11        0.01        7.30     18.04 o 
  -5   3  11        0.98        5.29      8.48 o 
  -4   3  11      144.82      179.18     24.84 o 
  -3   3  11        8.90        8.48      8.06 o 
  -2   3  11      111.49      136.37     33.07 o 
  -1   3  11      126.61      143.84     16.62 o 
   0   3  11        2.30        4.28      3.19 o 
   1   3  11       24.68       32.90      7.22 o 
   2   3  11       21.97       29.88      5.62 o 
   3   3  11      260.39      247.24     17.79 o 
   4   3  11        2.02        9.99      7.30 o 
   5   3  11      413.47      449.66     47.42 o 
   6   3  11        0.32       14.52     39.95 o 
   7   3  11       50.17       44.81     25.85 o 
  -8   4  11        3.03       21.48     17.96 o 
  -7   4  11      125.30      111.28     24.93 o 
  -6   4  11      207.77      236.16     34.66 o 
  -5   4  11       91.94       75.95     18.97 o 
  -4   4  11       70.59       60.84     17.79 o 
  -3   4  11        8.80      -15.86     15.86 o 
  -2   4  11       38.61       39.36     20.23 o 
  -1   4  11       14.47       31.05      7.47 o 
   0   4  11       37.28       58.07     11.33 o 
   1   4  11        0.03       -5.79     12.00 o 
   2   4  11       34.05       27.78      6.13 o 
   3   4  11        0.06        3.11      5.04 o 
   4   4  11      175.88      174.06     20.14 o 
   5   4  11      109.35       93.32     19.30 o 
   6   4  11        7.62       35.33     19.72 o 
   7   4  11      115.26      114.72     37.93 o 
  -8   5  11        0.06       -1.51     21.48 o 
  -7   5  11       89.78       79.56     27.02 o 
  -6   5  11       43.23       21.40     21.82 o 
  -5   5  11       51.88       22.49     16.95 o 
  -4   5  11       93.00       84.85     26.69 o 
  -3   5  11       15.17       20.14     14.18 o 
  -2   5  11       30.41       46.07     21.90 o 
  -1   5  11       15.78       31.55     10.74 o 
   0   5  11       84.27       96.60     17.96 o 
   1   5  11      324.11      319.07     28.03 o 
   2   5  11       17.00       11.41      8.22 o 
   3   5  11      259.75      282.40     23.83 o 
   4   5  11        1.36       12.34     11.33 o 
   5   5  11       21.65       17.37      9.32 o 
   6   5  11        6.34       35.25     24.42 o 
   7   5  11        1.48      -24.09     26.52 o 
  -7   6  11       80.00       81.66     22.99 o 
  -6   6  11      149.97      131.59     26.60 o 
  -5   6  11      128.61      115.39     24.93 o 
  -4   6  11        0.93       -5.37     16.11 o 
  -3   6  11      105.46       88.37     31.39 o 
  -2   6  11       47.16        0.67     16.78 o 
  -1   6  11        4.04       16.03      8.56 o 
   0   6  11       83.02       73.35     17.04 o 
   1   6  11      323.02      335.86     31.22 o 
   2   6  11      116.70       15.95     30.38 o 
   3   6  11      313.71      355.25     32.90 o 
   4   6  11        0.28       14.02     10.49 o 
   5   6  11       55.16       53.21     27.78 o 
   6   6  11       21.63        9.06     17.79 o 
   7   6  11       82.17       97.18     33.40 o 
  -7   7  11       40.40       30.63     16.36 o 
  -6   7  11       62.50       65.54     18.46 o 
  -5   7  11        4.71        7.05     16.36 o 
  -4   7  11        4.94        4.11     14.52 o 
  -3   7  11      257.76      269.22     55.14 o 
  -2   7  11      214.21       78.22    108.26 o 
  -1   7  11      995.36      938.59     48.59 o 
   0   7  11      177.83      152.49     20.56 o 
   1   7  11      613.12      121.02    305.56 o 
   2   7  11      150.41      102.72     32.65 o 
   3   7  11       89.08       99.62     19.05 o 
   4   7  11       52.70       57.99     17.12 o 
   5   7  11       30.24       38.10     22.24 o 
   6   7  11       29.72       62.19     27.36 o 
  -7   8  11      112.37      114.47     27.95 o 
  -6   8  11       63.01       56.40     19.64 o 
  -5   8  11      303.78      346.35     66.22 o 
  -4   8  11      157.17      177.83     44.98 o 
  -3   8  11      437.96      476.85     74.94 o 
  -2   8  11      325.57      310.68     58.75 o 
  -1   8  11        0.08       -7.22      7.89 o 
   0   8  11      179.55      132.93     20.73 o 
   1   8  11      128.30      145.69     41.63 o 
   2   8  11      567.19      618.43     82.66 o 
   3   8  11       22.33       12.00     17.29 o 
   4   8  11      437.24      476.60     43.72 o 
   5   8  11        1.17        6.29      9.99 o 
   6   8  11      125.64      141.83     36.76 o 
  -6   9  11       53.32       36.59     20.06 o 
  -5   9  11        3.14      -23.75     23.75 o 
  -4   9  11        5.57       -4.36     17.20 o 
  -3   9  11        3.02       20.39     27.11 o 
  -2   9  11       54.33       59.50     28.03 o 
  -1   9  11       93.53      114.97     37.85 o 
   0   9  11      163.63      150.73     41.54 o 
   1   9  11       34.25       56.82     29.29 o 
   2   9  11      179.75      134.11     40.62 o 
   3   9  11       41.15       54.72     31.30 o 
   4   9  11      107.08      123.45     22.41 o 
   5   9  11        2.40      -17.88     26.44 o 
  -6  10  11        4.22       27.11     31.05 o 
  -5  10  11        7.26        8.06     19.22 o 
  -4  10  11        9.24       -0.08     13.51 o 
  -3  10  11      393.78      357.01     67.81 o 
  -2  10  11       17.00       -3.52     15.19 o 
  -1  10  11      396.52      429.77     73.18 o 
   0  10  11        2.61      -13.26     13.26 o 
   1  10  11       42.71       85.77     36.84 o 
   2  10  11       15.40      -11.41     15.11 o 
   3  10  11        0.00       -4.03     12.76 o 
   4  10  11        4.87       52.70     28.87 o 
   5  10  11       93.84       95.00     22.58 o 
  -5  11  11       30.05       69.32     34.49 o 
  -4  11  11        6.20       -8.39     12.84 o 
  -3  11  11      171.02      221.47     56.48 o 
  -2  11  11       97.62       98.78     38.10 o 
  -1  11  11      131.44      108.68     39.19 o 
   0  11  11       19.20       10.91     13.18 o 
   1  11  11       82.58       86.27     38.60 o 
   2  11  11        8.93       -7.22     15.11 o 
   3  11  11        3.85        4.11     15.19 o 
   4  11  11       32.32       77.80     32.81 o 
  -4  12  11        4.28       32.48     23.83 o 
  -3  12  11      146.00      117.41     43.98 o 
  -2  12  11        4.98       40.62     27.27 o 
  -1  12  11       55.32       68.31     30.04 o 
   0  12  11        8.03       20.06     20.14 o 
   1  12  11        1.28        4.78     14.77 o 
   2  12  11       24.93       42.46     31.05 o 
   3  12  11       36.08       20.73     24.09 o 
  -3  13  11       34.01       21.82     22.74 o 
  -2  13  11       18.61       20.56     23.16 o 
  -1  13  11       21.44        4.70     16.53 o 
   0  13  11       51.43       75.45     33.15 o 
   1  13  11        1.00      -29.21     29.21 o 
   2  13  11       19.18      -25.51     25.51 o 
  -1  14  11       33.05       49.26     34.58 o 
  -1 -19  12        0.19       -6.71     21.15 o 
   0 -19  12       75.15       51.03     31.22 o 
   1 -19  12       50.98       52.54     29.62 o 
   2 -19  12       10.93       -1.26     18.88 o 
  -2 -18  12        0.10      -14.94     18.46 o 
  -1 -18  12       13.92       28.03     19.55 o 
   0 -18  12        0.52       10.83     16.95 o 
   1 -18  12       12.51       25.76     19.47 o 
   2 -18  12       55.19       51.03     31.39 o 
   3 -18  12       36.28       31.72     23.75 o 
  -3 -17  12       12.26       65.46     32.23 o 
  -2 -17  12       92.79      105.83     39.44 o 
  -1 -17  12       22.64       36.67     29.12 o 
   0 -17  12       10.84      -18.71     19.30 o 
   1 -17  12        4.08      -19.13     25.68 o 
   2 -17  12       48.45       61.77     30.21 o 
   3 -17  12        4.71       26.27     22.16 o 
   4 -17  12       31.96        6.29     13.43 o 
  -4 -16  12        9.43       26.35     23.41 o 
  -3 -16  12        8.26        3.86     22.66 o 
  -2 -16  12       50.62       53.29     30.30 o 
  -1 -16  12        0.38      -10.49     16.28 o 
   0 -16  12       84.95       88.45     34.16 o 
   1 -16  12       78.86       54.63     28.70 o 
   2 -16  12       86.03       87.78     33.65 o 
   3 -16  12      123.66      156.60     44.23 o 
   4 -16  12       11.01       38.60     22.74 o 
   5 -16  12       53.35       26.35     22.16 o 
  -5 -15  12       17.38        3.11     10.49 o 
  -4 -15  12        6.22      -16.62     16.62 o 
  -3 -15  12        4.03       27.11     20.14 o 
  -2 -15  12      145.52      147.20     45.99 o 
  -1 -15  12       52.50       48.09     27.78 o 
   0 -15  12       30.41       39.61     26.94 o 
   1 -15  12       93.45      101.63     37.85 o 
   2 -15  12      497.92      482.14     75.28 o 
   3 -15  12        0.31       15.44     17.71 o 
   4 -15  12       54.63      131.17     44.48 o 
   5 -15  12       15.52       52.28     29.62 o 
   6 -15  12      140.03      129.24     41.21 o 
  -6 -14  12       23.15       15.86     21.32 o 
  -5 -14  12       61.89       40.53     38.35 o 
  -4 -14  12       76.65       80.73     19.13 o 
  -3 -14  12        2.16       28.70     23.16 o 
  -2 -14  12      281.66      301.28     59.17 o 
  -1 -14  12      128.16      172.29     45.99 o 
   0 -14  12      363.58      338.21     62.94 o 
   1 -14  12       61.11      101.80     35.75 o 
   2 -14  12      124.11      105.41     35.00 o 
   3 -14  12        0.32        4.03     12.00 o 
   4 -14  12       59.87      202.17     49.85 o 
   5 -14  12       29.13       48.59     27.19 o 
   6 -14  12       74.21       59.08     27.11 o 
  -6 -13  12       76.08       63.87     21.32 o 
  -5 -13  12        2.40        7.05     12.42 o 
  -4 -13  12      792.63      799.62     91.06 o 
  -3 -13  12      127.17      100.71     28.70 o 
  -2 -13  12      283.94      335.69     62.35 o 
  -1 -13  12      345.65      370.27     63.03 o 
   0 -13  12      135.40      174.14     43.81 o 
   1 -13  12      253.14      243.38     51.61 o 
   2 -13  12        0.02       -1.85     13.34 o 
   3 -13  12      379.38      352.98     61.94 o 
   4 -13  12       73.86       51.36     28.28 o 
   5 -13  12      273.10      247.07     51.61 o 
   6 -13  12        8.14        4.03     14.27 o 
   7 -13  12       12.31       -3.86     15.95 o 
  -6 -12  12       23.91       31.05     14.94 o 
  -5 -12  12        2.30        9.23     22.66 o 
  -4 -12  12      110.37       98.95     20.90 o 
  -3 -12  12       98.25      189.67     53.04 o 
  -2 -12  12       84.94      116.82     35.58 o 
  -1 -12  12       25.29       12.50     15.19 o 
   0 -12  12       46.83       74.19     27.69 o 
   1 -12  12      541.68      529.05     72.93 o 
   2 -12  12       28.02       24.84     18.46 o 
   3 -12  12      581.09      517.64     71.17 o 
   4 -12  12       69.70       54.97     24.51 o 
   5 -12  12      172.21      139.56     38.35 o 
   6 -12  12       98.45       59.75     25.01 o 
   7 -12  12       42.20       48.59     23.25 o 
  -7 -11  12       12.54       14.52     18.46 o 
  -6 -11  12       82.45       83.92     19.89 o 
  -5 -11  12       13.75       23.58     15.11 o 
  -4 -11  12        3.94       18.04     12.34 o 
  -3 -11  12       56.17       50.77     16.45 o 
  -2 -11  12      366.75      404.84     62.19 o 
  -1 -11  12       18.37       12.67     14.85 o 
   0 -11  12       65.31       66.38     25.26 o 
   1 -11  12       13.13       13.09     14.43 o 
   2 -11  12      284.95      323.77     54.55 o 
   3 -11  12        2.98       -3.69     15.19 o 
   4 -11  12       13.32       56.56     22.66 o 
   5 -11  12      134.50      112.20     33.32 o 
   6 -11  12      293.38      352.31     57.07 o 
  -7 -10  12      165.62      149.30     45.07 o 
  -6 -10  12        3.77       17.79     24.00 o 
  -5 -10  12      493.30      501.44     48.09 o 
  -4 -10  12      119.28      128.91     25.60 o 
  -3 -10  12      152.58      132.77     23.92 o 
  -2 -10  12        0.00      -11.25     17.37 o 
  -1 -10  12       13.59       19.89     18.63 o 
   0 -10  12        3.65       -7.55     12.59 o 
   1 -10  12        8.73       26.02     21.15 o 
   2 -10  12       43.49       56.90     25.85 o 
   3 -10  12        4.55       32.39     23.83 o 
   4 -10  12      153.94      158.45     38.02 o 
   5 -10  12        4.99      -17.12     17.12 o 
   6 -10  12        1.00       18.71      8.48 o 
  -7  -9  12       65.25       77.13     32.98 o 
  -6  -9  12        0.76       -5.62     10.99 o 
  -5  -9  12      126.71      141.24     25.76 o 
  -4  -9  12      389.36      444.54     41.54 o 
  -3  -9  12      214.34      192.85     26.94 o 
  -2  -9  12        0.26       -6.88     12.76 o 
  -1  -9  12      188.97      214.84     34.58 o 
   0  -9  12       88.56      121.35     22.24 o 
   1  -9  12       31.70       38.02     11.92 o 
   2  -9  12       15.04       21.23     16.78 o 
   3  -9  12        1.34      -12.17     13.60 o 
   4  -9  12       29.92        5.29      9.57 o 
   5  -9  12       25.42       40.12     21.40 o 
   6  -9  12      132.28      180.10     36.76 o 
   8  -9  12        3.04       42.05     30.97 o 
  -8  -8  12        6.69       11.58     20.56 o 
  -7  -8  12      138.56      136.46     50.61 o 
  -6  -8  12       52.32       44.65     16.70 o 
  -5  -8  12       85.61       86.27     20.14 o 
  -4  -8  12        6.62       15.27     14.02 o 
  -3  -8  12        0.37       10.15     19.30 o 
  -2  -8  12        0.23        3.27      9.90 o 
  -1  -8  12       21.02       24.84     11.67 o 
   0  -8  12       11.68        2.85      7.97 o 
   1  -8  12        7.69        6.29     10.49 o 
   2  -8  12        0.62        9.74     12.50 o 
   3  -8  12      129.46       91.90     28.11 o 
   4  -8  12      348.34      324.61     48.84 o 
   5  -8  12       48.88       43.30     18.13 o 
   6  -8  12      105.08      101.71     27.69 o 
   7  -8  12       23.69        8.39     15.27 o 
   8  -8  12       14.66       26.86     22.24 o 
  -8  -7  12       55.69       48.26     32.23 o 
  -7  -7  12        3.46       20.81     13.85 o 
  -6  -7  12       16.33       39.95     16.95 o 
  -5  -7  12       47.99       39.11     22.41 o 
  -4  -7  12       15.43       70.16     28.03 o 
  -3  -7  12      135.97      149.72     22.32 o 
  -2  -7  12       88.63       77.21     19.05 o 
  -1  -7  12      173.62      238.42     33.57 o 
   0  -7  12        7.93        1.59      7.05 o 
   1  -7  12      123.27      121.94     14.94 o 
   2  -7  12       10.35       15.53     11.50 o 
   3  -7  12       31.66       28.79     12.08 o 
   4  -7  12       69.74       87.11     19.30 o 
   5  -7  12       65.72       82.08     17.12 o 
   6  -7  12        0.77       11.92     13.34 o 
   7  -7  12       29.40        7.47     24.93 o 
   8  -7  12       34.09       68.73     38.10 o 
  -8  -6  12       79.86       55.56     23.25 o 
  -7  -6  12       41.67       56.82     26.52 o 
  -6  -6  12       55.36        9.40     18.30 o 
  -5  -6  12       17.33       41.12     27.27 o 
  -4  -6  12      112.50      159.12     33.15 o 
  -3  -6  12       31.86       23.75     11.58 o 
  -2  -6  12      193.18      218.28     18.80 o 
  -1  -6  12      182.76      189.67     22.74 o 
   0  -6  12      327.43      362.04     32.56 o 
   1  -6  12     1001.30     1012.36     42.21 o 
   2  -6  12      857.57      865.58     45.40 o 
   3  -6  12      332.23      382.10     37.60 o 
   4  -6  12       58.75       94.08     18.30 o 
   5  -6  12       77.14       80.57     16.87 o 
   6  -6  12        2.14        2.94      6.38 o 
   7  -6  12      311.40      307.75     65.88 o 
   8  -6  12        9.22      -10.49     25.09 o 
  -8  -5  12       29.43       14.94     17.04 o 
  -7  -5  12       90.83       23.08     18.46 o 
  -6  -5  12        0.32      -19.97     19.97 o 
  -5  -5  12       18.85       11.67      8.81 o 
  -4  -5  12       34.71       33.07     14.52 o 
  -3  -5  12        8.77      117.16     18.63 o 
  -2  -5  12       67.68       93.74     17.04 o 
  -1  -5  12       25.15        9.06      8.14 o 
   0  -5  12       31.38       33.74      8.90 o 
   1  -5  12      336.26      336.95     34.83 o 
   2  -5  12        3.55       10.41      9.65 o 
   3  -5  12      545.15      581.67     35.75 o 
   4  -5  12       90.66       84.09     16.87 o 
   5  -5  12       61.44       53.12      9.99 o 
   6  -5  12       71.57       73.01     25.93 o 
   7  -5  12       32.90       41.04     26.60 o 
   8  -5  12       64.20      130.16     46.07 o 
  -8  -4  12       77.00      241.28     64.70 o 
  -7  -4  12      161.80      160.96     41.37 o 
  -6  -4  12        0.04       12.84     12.76 o 
  -5  -4  12       41.86       20.23     17.46 o 
  -4  -4  12       59.42       58.07     13.18 o 
  -3  -4  12        7.35       49.85     12.92 o 
  -2  -4  12        3.25        5.62      4.36 o 
  -1  -4  12      147.27      117.07     15.44 o 
   0  -4  12      399.28      406.77     30.21 o 
   1  -4  12       18.13       14.52      9.23 o 
   2  -4  12       53.61       66.13     17.04 o 
   3  -4  12      265.86      350.71     28.20 o 
   4  -4  12       22.35       41.63      9.48 o 
   5  -4  12        4.73        6.13      6.55 o 
   6  -4  12        8.87       13.18     10.74 o 
   7  -4  12        0.33       17.12     20.23 o 
   8  -4  12      256.96      339.89     73.85 o 
  -8  -3  12       38.39       77.29     36.93 o 
  -7  -3  12      186.44      182.78     35.84 o 
  -6  -3  12       57.50       64.03     18.55 o 
  -5  -3  12      371.85      389.99     38.10 o 
  -4  -3  12      162.07      152.40     22.91 o 
  -3  -3  12      474.10      487.93     30.04 o 
  -2  -3  12       78.68       62.69      9.06 o 
  -1  -3  12       18.61       23.50      7.55 o 
   0  -3  12       40.03       50.44     21.90 o 
   1  -3  12       36.11       28.37     13.34 o 
   2  -3  12      128.28      129.49     21.40 o 
   3  -3  12      570.28      580.75     33.74 o 
   4  -3  12      165.01      135.12     14.52 o 
   5  -3  12      277.43      279.80     20.48 o 
   6  -3  12       54.48       85.52     17.29 o 
   7  -3  12       81.01      104.15     39.53 o 
   8  -3  12       71.48       59.42     29.37 o 
  -8  -2  12      133.34      114.64     38.77 o 
  -7  -2  12       42.51       76.62     20.56 o 
  -6  -2  12        7.12        6.04     10.57 o 
  -5  -2  12        4.04       -4.11      9.82 o 
  -4  -2  12        7.70       27.44     14.60 o 
  -3  -2  12      141.20      234.56     27.69 o 
  -2  -2  12        0.02       -1.26      7.22 o 
  -1  -2  12        3.25        0.42     11.16 o 
   0  -2  12      260.25      256.80     43.05 o 
   1  -2  12       66.02       53.79      7.39 o 
   2  -2  12        0.14       -4.11      5.71 o 
   3  -2  12      152.02      195.46     20.90 o 
   4  -2  12       17.85       42.05     11.67 o 
   5  -2  12      139.85      121.44     13.09 o 
   6  -2  12        5.46       12.67      9.48 o 
   7  -2  12      157.51      124.37     33.15 o 
   8  -2  12       27.06       12.92     26.77 o 
  -8  -1  12      138.00       85.85     29.04 o 
  -7  -1  12       81.39       84.93     20.48 o 
  -6  -1  12       28.27       44.98     18.21 o 
  -5  -1  12        1.02        8.98     10.99 o 
  -4  -1  12      101.47       98.78     27.11 o 
  -3  -1  12      287.30      304.64     27.78 o 
  -2  -1  12      104.47       97.60     12.00 o 
  -1  -1  12       87.58       85.18     25.60 o 
   0  -1  12      114.19      117.07     29.62 o 
   1  -1  12      122.04      104.06     20.98 o 
   2  -1  12       11.28       -2.85      5.71 o 
   3  -1  12       42.66       81.57     15.19 o 
   4  -1  12        1.48        4.70      7.30 o 
   5  -1  12       15.04       16.11      5.71 o 
   6  -1  12       16.75        0.92      6.55 o 
   7  -1  12       54.51       64.96     28.28 o 
   8  -1  12      113.58      133.77     43.22 o 
  -8   0  12       56.47       54.97     30.21 o 
  -7   0  12      206.66      182.45     58.75 o 
  -6   0  12        8.47      -12.76     12.76 o 
  -5   0  12      170.18      175.23     25.68 o 
  -4   0  12       21.34       43.39     22.16 o 
  -3   0  12      475.28      527.96     36.09 o 
  -2   0  12      488.81      480.46     57.24 o 
  -1   0  12     1034.13      969.14     84.93 o 
   0   0  12      276.93      322.43     34.66 o 
   1   0  12       43.18       67.39     19.89 o 
   2   0  12      142.49      201.33     16.95 o 
   3   0  12        6.11        7.13      8.48 o 
   4   0  12       86.69      113.21     16.53 o 
   5   0  12        4.32       -1.59      4.11 o 
   6   0  12       25.80       13.68     18.04 o 
   7   0  12        8.39      -23.41     23.41 o 
   8   0  12        9.73       46.66     27.36 o 
  -8   1  12       26.54        1.17     19.81 o 
  -7   1  12       24.17       23.50     27.69 o 
  -6   1  12        5.29      -14.77     14.77 o 
  -5   1  12        2.37      -14.94     14.94 o 
  -4   1  12        0.11        6.13     24.34 o 
  -3   1  12       25.98       18.88     14.18 o 
  -2   1  12       87.55       85.35     16.78 o 
  -1   1  12      214.99      278.54     47.08 o 
   0   1  12        6.92       24.84     14.43 o 
   1   1  12      117.30      128.07     21.99 o 
   2   1  12      154.56      183.04     15.61 o 
   3   1  12       84.74      124.88     16.95 o 
   4   1  12       49.03      123.87     17.62 o 
   5   1  12       85.84       74.94     17.20 o 
   6   1  12        4.44       10.24     31.14 o 
   7   1  12        3.89       13.34     22.41 o 
   8   1  12       61.99       37.09     25.68 o 
  -8   2  12        3.16      -11.08     18.71 o 
  -7   2  12       42.11       32.48     13.43 o 
  -6   2  12      184.58      171.87     29.46 o 
  -5   2  12       60.61       56.14     16.62 o 
  -4   2  12      416.00      415.42     37.51 o 
  -3   2  12      250.55      258.90     26.86 o 
  -2   2  12        0.08        7.47      7.05 o 
  -1   2  12        3.07       12.34     14.10 o 
   0   2  12       21.96       -2.85     10.49 o 
   1   2  12       76.56       96.76     25.60 o 
   2   2  12       16.05        4.28      5.96 o 
   3   2  12        1.40        0.42      6.38 o 
   4   2  12        4.19        4.45      6.13 o 
   5   2  12        1.38       11.41     20.56 o 
   6   2  12       12.14       18.97     23.08 o 
   7   2  12       26.48       45.15     27.44 o 
  -8   3  12        1.24      -35.84     35.84 o 
  -7   3  12        0.97       -0.25      9.65 o 
  -6   3  12       47.26       71.25     37.93 o 
  -5   3  12        0.60        7.22      9.90 o 
  -4   3  12       15.48       25.93     13.34 o 
  -3   3  12        0.61       -5.71     10.07 o 
  -2   3  12       37.57       33.74      9.57 o 
  -1   3  12        8.04        9.82      4.53 o 
   0   3  12       83.04       62.10     11.25 o 
   1   3  12      175.91      158.87     14.77 o 
   2   3  12        1.09        4.03      4.36 o 
   3   3  12      175.23      171.29     18.04 o 
   4   3  12      161.86      189.83     20.73 o 
   5   3  12       84.82       79.39     18.55 o 
   6   3  12        4.78       32.23     27.19 o 
   7   3  12       41.22       28.95     22.83 o 
  -8   4  12       42.55       55.39     28.53 o 
  -7   4  12       42.03       31.47     17.71 o 
  -6   4  12       32.54       32.73     28.53 o 
  -5   4  12       23.43       28.45     14.27 o 
  -4   4  12      101.73      140.91     23.33 o 
  -3   4  12        1.72       25.43     13.09 o 
  -2   4  12       23.99       25.51     13.68 o 
  -1   4  12        1.45       -5.79      5.79 o 
   0   4  12        2.59       41.79    114.89 o 
   1   4  12       15.78       20.73     16.03 o 
   2   4  12       10.53        6.04      6.04 o 
   3   4  12        1.98        4.03      5.54 o 
   4   4  12      144.14      176.32     26.02 o 
   5   4  12      240.42      179.76     26.35 o 
   6   4  12        0.27        6.80     18.21 o 
   7   4  12      139.25      163.06     42.21 o 
  -7   5  12       73.33       37.60     20.65 o 
  -6   5  12      331.38      294.49     39.36 o 
  -5   5  12      147.67      153.08     27.69 o 
  -4   5  12       86.87       76.79     16.70 o 
  -3   5  12        1.11       -4.62     13.09 o 
  -2   5  12       82.58      103.73     34.32 o 
  -1   5  12       78.15       65.96     12.25 o 
   0   5  12       34.74       43.72     10.74 o 
   1   5  12        1.00       -6.97      9.23 o 
   2   5  12       67.68       83.92     16.36 o 
   3   5  12        2.48      100.46     19.55 o 
   4   5  12       31.85       44.48     23.16 o 
   5   5  12        4.22        8.90      9.40 o 
   6   5  12       59.67       47.25     21.40 o 
   7   5  12       13.90      -10.66     18.97 o 
  -7   6  12       68.72       45.91     28.03 o 
  -6   6  12       25.83       22.83     15.02 o 
  -5   6  12       72.54       64.70     19.05 o 
  -4   6  12       23.39       -2.35     14.43 o 
  -3   6  12      119.38      115.73     36.17 o 
  -2   6  12       74.66       74.61     13.01 o 
  -1   6  12      329.40      294.49     25.18 o 
   0   6  12       33.03       41.46     18.13 o 
   1   6  12      128.85      106.16     16.45 o 
   2   6  12      133.51       31.97     50.19 o 
   3   6  12      116.56      223.99     27.86 o 
   4   6  12       22.69       25.51     16.03 o 
   5   6  12      126.56      113.88     23.33 o 
   6   6  12        5.51       53.54     25.60 o 
  -7   7  12        7.86       10.99     18.97 o 
  -6   7  12       11.18        6.97     14.10 o 
  -5   7  12      184.38      218.20     32.39 o 
  -4   7  12        1.30       48.68     27.86 o 
  -3   7  12      434.70      516.04     77.71 o 
  -2   7  12       36.90        7.05     28.28 o 
  -1   7  12       52.27       45.49     14.85 o 
   0   7  12      104.10      102.89     17.88 o 
   1   7  12        2.92       -1.68      6.21 o 
   2   7  12      156.42      195.71     46.58 o 
   3   7  12        0.06       -5.20      7.47 o 
   4   7  12      333.21      430.02     40.45 o 
   5   7  12       24.23       20.14     18.04 o 
   6   7  12      140.62      138.64     38.52 o 
  -6   8  12       51.16       90.38     24.25 o 
  -5   8  12       28.52       21.90     20.56 o 
  -4   8  12       16.79      198.14     53.96 o 
  -3   8  12        1.34       24.84     13.26 o 
  -2   8  12        6.46        6.71     15.78 o 
  -1   8  12        0.07       26.18     22.24 o 
   0   8  12       99.99       74.19     27.27 o 
   1   8  12       99.51       82.50     32.98 o 
   2   8  12      206.71      275.77     58.24 o 
   3   8  12       23.73       38.02     25.43 o 
   4   8  12      256.96      311.19     37.01 o 
   5   8  12       57.33       72.59     20.23 o 
  -6   9  12       61.40       50.69     27.53 o 
  -5   9  12       18.20      -12.00     17.12 o 
  -4   9  12       30.41       51.03     25.85 o 
  -3   9  12       76.70      106.25     41.21 o 
  -2   9  12      314.42      309.09     64.28 o 
  -1   9  12       10.00       -6.63     15.69 o 
   0   9  12      113.19      108.01     38.10 o 
   1   9  12       19.49       41.88     29.88 o 
   2   9  12        2.89        7.55     12.08 o 
   3   9  12        2.72       28.70     24.25 o 
   4   9  12       13.15       -2.85      8.64 o 
   5   9  12        1.14       13.43     14.35 o 
  -5  10  12        2.25       -6.46     18.71 o 
  -4  10  12       20.07       40.53     27.11 o 
  -3  10  12        1.57        4.45     13.51 o 
  -2  10  12       60.87      117.49     43.05 o 
  -1  10  12       77.73      105.07     37.85 o 
   0  10  12       34.64       40.12     20.06 o 
   1  10  12       14.43       35.75     24.17 o 
   2  10  12       60.99       42.72     26.94 o 
   3  10  12       33.50       32.31     21.06 o 
   4  10  12        4.22       21.40     18.63 o 
  -5  11  12      231.85      267.21     63.87 o 
  -4  11  12       59.63       38.69     28.28 o 
  -3  11  12       72.23      107.42     41.46 o 
  -2  11  12       32.12       16.36     16.78 o 
  -1  11  12        1.70       40.53     29.46 o 
   0  11  12        9.39        2.52     11.50 o 
   1  11  12        3.44       35.50     29.54 o 
   2  11  12        0.04       37.26     27.11 o 
   3  11  12        6.09       22.58     25.01 o 
  -4  12  12       14.98       38.44     22.49 o 
  -3  12  12       38.17       47.67     31.81 o 
  -2  12  12       63.67      105.32     41.96 o 
  -1  12  12       53.34       62.69     31.05 o 
   0  12  12        1.84        1.76     15.02 o 
   1  12  12        9.61       16.20     19.72 o 
   2  12  12      118.77      118.50     43.89 o 
  -2  13  12       18.36       62.61     34.66 o 
  -1  13  12       36.19       22.32     22.74 o 
   0  13  12       21.75      -20.31     22.24 o 
   1  13  12        0.83      -24.76     24.76 o 
   0 -19  13       25.01       13.68     26.18 o 
   1 -19  13        3.14        9.15     19.81 o 
  -2 -18  13       12.34       10.07     14.94 o 
  -1 -18  13       61.93       62.44     34.83 o 
   0 -18  13        0.02       14.77     21.99 o 
   1 -18  13        5.58      -28.45     28.45 o 
   2 -18  13       35.16       33.57     21.48 o 
   3 -18  13      106.17       66.89     35.92 o 
  -3 -17  13       81.30       77.13     34.83 o 
  -2 -17  13       62.89       65.29     35.00 o 
  -1 -17  13        0.00        7.64     15.27 o 
   0 -17  13        0.66       -3.02     19.55 o 
   1 -17  13        0.37       47.00     30.30 o 
   2 -17  13       11.93       -6.80     18.46 o 
   3 -17  13        2.06        4.45     17.71 o 
   4 -17  13       34.71       52.79     31.97 o 
  -4 -16  13       18.87       37.51     26.94 o 
  -3 -16  13       28.94       58.07     31.22 o 
  -2 -16  13       14.25       29.54     19.39 o 
  -1 -16  13        0.00       -9.06     19.22 o 
   0 -16  13       13.44       23.16     18.46 o 
   1 -16  13      135.27       94.50     36.17 o 
   2 -16  13      100.46       99.62     39.95 o 
   3 -16  13      173.28      174.48     50.61 o 
   4 -16  13      422.85      388.81     72.34 o 
   5 -16  13      114.55      113.46     41.12 o 
  -5 -15  13       12.48       16.87     14.77 o 
  -4 -15  13       88.16       88.04     35.92 o 
  -3 -15  13        1.22        7.30     17.71 o 
  -2 -15  13       81.54      110.27     37.01 o 
  -1 -15  13       16.53       20.56     22.66 o 
   0 -15  13       42.07       40.37     25.09 o 
   1 -15  13       17.58       20.39     23.41 o 
   2 -15  13      112.92       97.77     32.31 o 
   3 -15  13       15.47       23.83     22.41 o 
   4 -15  13      157.03      128.15     39.70 o 
   5 -15  13       30.30       40.37     27.86 o 
   6 -15  13        5.57        2.77     15.78 o 
  -5 -14  13        0.66       -3.94     13.34 o 
  -4 -14  13      143.92      143.93     28.45 o 
  -3 -14  13       64.11       65.71     30.88 o 
  -2 -14  13      271.18      380.59     67.31 o 
  -1 -14  13       75.26       67.98     32.14 o 
   0 -14  13        2.71        3.61     19.97 o 
   1 -14  13        0.72      -12.34     19.72 o 
   2 -14  13      393.72      412.40     69.07 o 
   3 -14  13        0.27        6.29     19.13 o 
   4 -14  13      203.23      237.50     53.63 o 
   5 -14  13        6.19       21.90     20.39 o 
   6 -14  13       11.96        8.14     16.11 o 
  -6 -13  13       81.95      105.57     27.11 o 
  -5 -13  13       62.68       68.98     21.06 o 
  -4 -13  13      135.62      136.46     25.09 o 
  -3 -13  13        0.09       11.33     17.46 o 
  -2 -13  13       62.40       64.96     28.20 o 
  -1 -13  13      252.60      360.78     65.54 o 
   0 -13  13      564.31      602.15     81.57 o 
   1 -13  13      816.75      791.98     92.15 o 
   2 -13  13      561.91      507.15     74.78 o 
   3 -13  13      705.09      678.10     85.18 o 
   4 -13  13        0.74        3.02     15.86 o 
   5 -13  13      308.64      255.55     53.12 o 
   6 -13  13        6.69       -7.72     12.92 o 
  -6 -12  13       56.32       59.25     18.80 o 
  -5 -12  13       79.17       88.87     23.08 o 
  -4 -12  13       55.08       44.48     14.85 o 
  -3 -12  13       31.44       13.68     31.64 o 
  -2 -12  13      270.25      358.01     60.68 o 
  -1 -12  13       69.40       39.70     26.60 o 
   0 -12  13      576.71      636.89     81.74 o 
   1 -12  13      121.03      124.63     37.60 o 
   2 -12  13      437.07      415.84     64.54 o 
   3 -12  13        2.82       -8.73     17.71 o 
   4 -12  13        0.02      -16.87     16.87 o 
   5 -12  13       15.35      -15.69     18.21 o 
   6 -12  13      125.57      152.49     38.69 o 
  -7 -11  13        1.40      -22.58     22.58 o 
  -6 -11  13        0.81      -12.34     14.94 o 
  -5 -11  13       27.18       48.68     14.69 o 
  -4 -11  13       57.02       28.11     24.67 o 
  -3 -11  13        1.34      -10.15     10.15 o 
  -2 -11  13      233.19      244.97     50.19 o 
  -1 -11  13      216.42      222.23     43.39 o 
   0 -11  13      219.24      197.47     44.23 o 
   1 -11  13      312.02      286.93     52.54 o 
   2 -11  13      191.02      202.59     45.32 o 
   3 -11  13      102.29       79.81     28.79 o 
   4 -11  13       35.42       32.98     23.08 o 
   5 -11  13       14.34       19.13     15.86 o 
   6 -11  13        0.02        7.55     15.86 o 
  -7 -10  13       13.23       14.60     16.20 o 
  -6 -10  13        0.90       11.41     32.31 o 
  -5 -10  13      133.91      127.73     24.25 o 
  -4 -10  13       53.65       78.97     19.64 o 
  -3 -10  13      111.04       90.55     19.22 o 
  -2 -10  13       93.84       85.77     36.34 o 
  -1 -10  13        5.44       -9.99     13.34 o 
   0 -10  13        7.42       11.25     12.08 o 
   1 -10  13       24.38       29.29     17.62 o 
   2 -10  13      594.44      583.77     73.60 o 
   3 -10  13        2.65       23.16     19.81 o 
   4 -10  13        3.95       18.21     18.88 o 
   5 -10  13      231.90      235.57     44.98 o 
   6 -10  13      181.96      205.95     41.54 o 
  -7  -9  13        9.27       34.07     25.76 o 
  -6  -9  13       27.70       42.80     23.16 o 
  -5  -9  13      105.70       89.13     20.48 o 
  -4  -9  13      275.38      259.74     33.07 o 
  -3  -9  13      320.22      294.49     32.56 o 
  -2  -9  13      657.43      614.15     50.61 o 
  -1  -9  13      120.26      104.99     20.73 o 
   0  -9  13        1.86       19.97     11.50 o 
   1  -9  13       12.75        0.17      8.64 o 
   2  -9  13       90.63       80.31     27.36 o 
   3  -9  13       43.01       28.70     22.24 o 
   4  -9  13      123.76       99.28     29.79 o 
   5  -9  13       20.75       52.37     19.64 o 
   6  -9  13        9.58       53.71     23.50 o 
   7  -9  13       31.60       12.42     19.05 o 
  -7  -8  13        1.37       25.18     15.53 o 
  -6  -8  13       51.33       52.79     17.20 o 
  -5  -8  13       57.83       45.74     31.05 o 
  -4  -8  13        1.94       -1.59     10.49 o 
  -3  -8  13       43.90       48.42     17.54 o 
  -2  -8  13       25.26       25.68     15.02 o 
  -1  -8  13        0.46       -2.18      8.06 o 
   0  -8  13      216.34      232.63     27.11 o 
   1  -8  13        2.12        8.06      9.15 o 
   2  -8  13      154.11      157.86     37.18 o 
   3  -8  13      205.45      216.52     39.19 o 
   4  -8  13      508.46      481.88     60.26 o 
   5  -8  13      129.74      129.33     30.72 o 
   6  -8  13        1.48       -6.38      7.89 o 
   7  -8  13       10.96       -0.84     17.20 o 
   8  -8  13       12.20       26.10     29.04 o 
  -8  -7  13       45.63       29.71     25.26 o 
  -7  -7  13        0.00       10.66     11.92 o 
  -6  -7  13       45.92       50.35     17.62 o 
  -5  -7  13       64.71       42.80     19.55 o 
  -4  -7  13      258.93      323.35     46.58 o 
  -3  -7  13       44.51       74.86     19.39 o 
  -2  -7  13        9.41       13.43      7.55 o 
  -1  -7  13      169.05      180.10     24.00 o 
   0  -7  13       54.50       48.93     13.01 o 
   1  -7  13        6.75       12.08     17.88 o 
   2  -7  13      135.13      147.54     32.98 o 
   3  -7  13      215.90      237.67     43.05 o 
   4  -7  13       28.96       22.99     12.76 o 
   5  -7  13      336.06      366.41     50.19 o 
   6  -7  13        2.42        9.57     11.83 o 
   7  -7  13       43.60       21.40     15.53 o 
   8  -7  13       49.75       65.88     37.35 o 
  -8  -6  13        0.05       10.32     22.66 o 
  -7  -6  13        6.90      -16.11     19.30 o 
  -6  -6  13       19.33       11.25     17.37 o 
  -5  -6  13       31.44       35.00     23.92 o 
  -4  -6  13      138.68      169.86     27.27 o 
  -3  -6  13       25.82       39.86     10.15 o 
  -2  -6  13      122.07      106.67     15.27 o 
  -1  -6  13       15.02       47.08     17.46 o 
   0  -6  13      303.26      301.79     26.86 o 
   1  -6  13      739.88      763.95     41.12 o 
   2  -6  13      265.53      270.99     32.39 o 
   3  -6  13      545.47      530.81     44.56 o 
   4  -6  13       30.27       17.29      9.15 o 
   5  -6  13      108.81      136.79     21.74 o 
   6  -6  13       77.57       76.62     16.28 o 
   7  -6  13       60.31       76.54     33.07 o 
   8  -6  13        4.33       16.28     22.83 o 
  -8  -5  13       52.41       56.06     25.60 o 
  -7  -5  13       31.65      -13.68     25.01 o 
  -6  -5  13       13.69        9.90     20.06 o 
  -5  -5  13      101.64      131.59     24.76 o 
  -4  -5  13      322.19      520.99     98.36 o 
  -3  -5  13      106.79      110.11     15.78 o 
  -2  -5  13       36.97       28.62     11.50 o 
  -1  -5  13        6.09        8.73      8.39 o 
   0  -5  13       74.39       71.75     13.09 o 
   1  -5  13       14.79       14.10      6.46 o 
   2  -5  13       18.69       17.62     10.41 o 
   3  -5  13       29.72       23.41      7.22 o 
   4  -5  13        0.04       -0.59      7.05 o 
   5  -5  13       68.92       57.99     12.92 o 
   6  -5  13       21.86       14.10      9.06 o 
   7  -5  13       10.91       43.89     34.24 o 
   8  -5  13        2.09      -27.78     27.78 o 
  -8  -4  13        1.46       36.25     24.76 o 
  -7  -4  13        3.10       28.45     23.25 o 
  -6  -4  13        6.65       23.92     14.77 o 
  -5  -4  13       51.08       35.16     12.50 o 
  -4  -4  13        0.97       -2.43      8.31 o 
  -3  -4  13      110.41      121.35     15.36 o 
  -2  -4  13       84.26       94.58     11.92 o 
  -1  -4  13        5.84        1.17      8.81 o 
   0  -4  13      120.68      101.88     13.34 o 
   1  -4  13      194.50      174.06     14.85 o 
   2  -4  13        0.98       -4.87      8.81 o 
   3  -4  13      330.16      376.39     36.84 o 
   4  -4  13      103.38      103.56     13.26 o 
   5  -4  13      581.41      555.15     35.33 o 
   6  -4  13       76.14       97.18     17.88 o 
   7  -4  13      351.32      355.08     66.97 o 
   8  -4  13        5.65       24.42     25.43 o 
  -8  -3  13       21.47       55.39     33.57 o 
  -7  -3  13       75.68       81.99     20.23 o 
  -6  -3  13      225.75      223.49     31.14 o 
  -5  -3  13      346.81      311.35     35.42 o 
  -4  -3  13      194.47      184.63     25.01 o 
  -3  -3  13      413.40      408.54     25.85 o 
  -2  -3  13        1.66        3.61      5.20 o 
  -1  -3  13       70.28       43.64     11.41 o 
   0  -3  13        9.73        2.77      4.62 o 
   1  -3  13       95.80      136.46     11.92 o 
   2  -3  13        0.62       -6.04      6.04 o 
   3  -3  13      497.02      487.76     31.64 o 
   4  -3  13       76.84       79.81     11.83 o 
   5  -3  13      264.08      246.40     19.81 o 
   6  -3  13       38.82       42.80     10.99 o 
   7  -3  13       74.40      158.53     44.81 o 
   8  -3  13       36.08       -3.94     21.99 o 
  -8  -2  13        0.66       22.41     19.89 o 
  -7  -2  13      133.28       80.31     21.65 o 
  -6  -2  13        7.75       39.95     19.97 o 
  -5  -2  13      342.85      323.52     35.33 o 
  -4  -2  13      108.36      110.95     20.31 o 
  -3  -2  13      330.10      355.50     30.21 o 
  -2  -2  13       30.09       33.90      9.40 o 
  -1  -2  13      256.71      242.96     44.48 o 
   0  -2  13      176.12      151.23     30.80 o 
   1  -2  13        8.70       15.27      4.28 o 
   2  -2  13       68.36       67.64     11.16 o 
   3  -2  13       33.71       24.00     16.70 o 
   4  -2  13       43.86       59.33     12.00 o 
   5  -2  13       28.75       20.14      7.39 o 
   6  -2  13       10.04      -25.34     25.34 o 
   7  -2  13       11.42      -11.50     22.07 o 
   8  -2  13       82.01      104.90     37.26 o 
  -8  -1  13       73.29       91.64     36.67 o 
  -7  -1  13        2.08       -1.68     23.08 o 
  -6  -1  13       73.31       76.71     22.32 o 
  -5  -1  13       23.03        8.56      8.56 o 
  -4  -1  13        3.40       -1.85      9.99 o 
  -3  -1  13       13.18       12.59     10.15 o 
  -2  -1  13       41.20       45.07     12.42 o 
  -1  -1  13       13.19       -7.72     12.00 o 
   0  -1  13        2.82       -9.48     10.66 o 
   1  -1  13       25.48       40.28     28.11 o 
   2  -1  13       94.03       83.42     10.99 o 
   3  -1  13       82.86       94.83     13.68 o 
   4  -1  13      186.03      199.06     20.56 o 
   5  -1  13       92.60       98.53     13.34 o 
   6  -1  13        1.97        0.08      8.14 o 
   7  -1  13        5.29      -26.10     30.30 o 
   8  -1  13        4.78       13.68     15.69 o 
  -8   0  13        2.37        2.69     24.42 o 
  -7   0  13       60.47       65.71     29.37 o 
  -6   0  13       81.03      109.77     23.16 o 
  -5   0  13      355.41      353.90     46.41 o 
  -4   0  13       34.48       16.78     10.49 o 
  -3   0  13     1026.31      979.21     48.93 o 
  -2   0  13      465.14      450.50     26.10 o 
  -1   0  13      579.21      647.38     71.92 o 
   0   0  13      306.54      333.76     51.53 o 
   1   0  13        0.37        0.25     16.36 o 
   2   0  13       40.16       39.28      9.15 o 
   3   0  13        2.02       12.76      9.06 o 
   4   0  13      193.47      185.89     20.98 o 
   5   0  13       40.04       47.58     15.11 o 
   6   0  13       35.79       18.88     11.25 o 
   7   0  13        9.17       -5.12     20.06 o 
  -8   1  13       46.77       50.61     29.71 o 
  -7   1  13       90.61       50.10     40.87 o 
  -6   1  13        2.15      -11.58     11.58 o 
  -5   1  13      120.11      111.53     19.97 o 
  -4   1  13       77.03       54.55     13.26 o 
  -3   1  13        0.08        2.85     17.88 o 
  -2   1  13       16.65       19.72      8.90 o 
  -1   1  13        5.11       12.42     16.28 o 
   0   1  13       56.91       81.07     27.53 o 
   1   1  13       58.99       90.22     28.28 o 
   2   1  13       61.30       63.28     10.24 o 
   3   1  13       15.50       25.34     16.78 o 
   4   1  13      449.36      489.27     31.97 o 
   5   1  13        6.74       22.91     13.09 o 
   6   1  13       91.41       91.73     33.07 o 
   7   1  13        8.45       20.23     24.00 o 
  -8   2  13       21.79      -30.97     30.97 o 
  -7   2  13       82.09       98.95     25.68 o 
  -6   2  13        8.08        7.30     14.27 o 
  -5   2  13      216.96      206.37     35.84 o 
  -4   2  13      574.07      488.43     40.79 o 
  -3   2  13       60.73       69.24     14.43 o 
  -2   2  13       96.31       90.05     12.25 o 
  -1   2  13       47.68       68.40     26.02 o 
   0   2  13      169.52      102.55     31.97 o 
   1   2  13       11.21       17.62     16.20 o 
   2   2  13      127.07      104.82     13.43 o 
   3   2  13       16.08       15.19      6.88 o 
   4   2  13       65.90       57.82     11.50 o 
   5   2  13       60.43       21.40     43.81 o 
   6   2  13       39.97       92.15     31.22 o 
   7   2  13       48.42      102.89     39.78 o 
  -8   3  13      109.75       47.58     31.05 o 
  -7   3  13       19.63        8.06     22.83 o 
  -6   3  13        0.41       13.43      9.74 o 
  -5   3  13      219.24      243.04     32.31 o 
  -4   3  13       56.24       62.27     14.69 o 
  -3   3  13       25.27       26.27     12.17 o 
  -2   3  13      259.94      223.57     21.65 o 
  -1   3  13       29.58       14.18      3.36 o 
   0   3  13       73.54       32.65     13.68 o 
   1   3  13      185.67      193.02     42.80 o 
   2   3  13      742.05      780.73     48.51 o 
   3   3  13      242.13      229.61     24.51 o 
   4   3  13      206.81      220.97     31.47 o 
   5   3  13       54.83       36.51     11.58 o 
   6   3  13        8.40       20.39     18.38 o 
   7   3  13        7.30      -20.23     20.81 o 
  -7   4  13       63.19       37.43     14.85 o 
  -6   4  13      126.77      139.56     27.95 o 
  -5   4  13       41.58       33.40     13.09 o 
  -4   4  13        8.91       -8.06      8.06 o 
  -3   4  13       19.79       15.61     12.25 o 
  -2   4  13      352.98      298.18     25.51 o 
  -1   4  13        3.62       16.20      6.63 o 
   0   4  13       63.81       48.09      8.14 o 
   1   4  13        9.24        4.11      7.30 o 
   2   4  13      101.36       87.28     29.62 o 
   3   4  13      161.89      180.69     22.32 o 
   4   4  13       89.32       83.75     24.51 o 
   5   4  13       20.55       24.84     12.84 o 
   6   4  13       13.49       29.37     21.40 o 
   7   4  13        3.18       13.51     25.18 o 
  -7   5  13      194.83      201.58     35.42 o 
  -6   5  13        2.54      -13.18     13.18 o 
  -5   5  13       49.70       40.12     14.10 o 
  -4   5  13       10.92       10.49      8.31 o 
  -3   5  13      232.74      223.99     26.77 o 
  -2   5  13      153.54      116.90     14.85 o 
  -1   5  13      205.07      194.03     36.67 o 
   0   5  13       26.64       20.73      7.13 o 
   1   5  13       70.32       78.30     13.68 o 
   2   5  13      145.97      125.63     19.39 o 
   3   5  13        4.61       -5.62      8.73 o 
   4   5  13       15.55        9.90     11.41 o 
   5   5  13      102.33       91.22     22.32 o 
   6   5  13        1.68       38.02     24.17 o 
  -7   6  13        1.44        4.87     11.41 o 
  -6   6  13       61.42       50.02     19.64 o 
  -5   6  13        7.24        0.84     12.25 o 
  -4   6  13       21.86       16.95      9.40 o 
  -3   6  13       89.19       86.52     28.79 o 
  -2   6  13      866.88      784.26     94.66 o 
  -1   6  13       96.32       89.97     25.51 o 
   0   6  13      512.49      498.67     34.32 o 
   1   6  13        3.61       13.51     67.47 o 
   2   6  13      146.38      162.39     40.45 o 
   3   6  13       11.10        1.34      7.55 o 
   4   6  13        5.39        6.04      8.06 o 
   5   6  13        1.87       -4.36     10.91 o 
   6   6  13       14.87       29.62     16.11 o 
  -6   7  13       16.83       26.77     14.69 o 
  -5   7  13      301.10      352.73     42.63 o 
  -4   7  13        0.06      -25.43     25.43 o 
  -3   7  13      345.23      330.24     64.12 o 
  -2   7  13      108.92       99.70     34.74 o 
  -1   7  13      297.03      253.78     54.72 o 
   0   7  13      171.99      149.72     40.28 o 
   1   7  13       57.32       89.21     31.81 o 
   2   7  13      167.41      176.49     45.82 o 
   3   7  13       12.10       11.33     12.17 o 
   4   7  13       91.00       84.93     18.38 o 
   5   7  13       10.75        3.86     59.17 o 
  -6   8  13        4.10      -20.48     20.48 o 
  -5   8  13       24.86       25.26      9.99 o 
  -4   8  13      351.50      365.48     69.74 o 
  -3   8  13        5.74       -2.27     20.73 o 
  -2   8  13      296.23      338.13     66.97 o 
  -1   8  13       25.41       36.51     22.24 o 
   0   8  13        7.58       -3.44     17.46 o 
   1   8  13        9.59       20.31     23.50 o 
   2   8  13      124.34      129.91     41.46 o 
   3   8  13       26.62       11.50     16.62 o 
   4   8  13      172.76      155.09     45.99 o 
   5   8  13       39.93      -17.20     18.55 o 
  -5   9  13        1.97      -25.34     25.34 o 
  -4   9  13       20.59       17.46     18.04 o 
  -3   9  13        1.89       16.36     16.45 o 
  -2   9  13       93.27       61.60     33.15 o 
  -1   9  13        4.66      -16.95     21.57 o 
   0   9  13        0.98       -7.05     12.34 o 
   1   9  13        5.76       33.49     22.83 o 
   2   9  13      110.90       64.20     28.95 o 
   3   9  13       49.04       47.84     28.53 o 
   4   9  13      138.71      118.00     45.40 o 
  -5  10  13       23.49        7.80     21.15 o 
  -4  10  13      125.53       87.11     39.36 o 
  -3  10  13       24.24       24.34     25.09 o 
  -2  10  13       53.30       48.09     30.80 o 
  -1  10  13       34.85       27.02     24.67 o 
   0  10  13        0.80       -8.90     18.13 o 
   1  10  13        5.02      -11.67     17.46 o 
   2  10  13       23.97       43.81     17.29 o 
   3  10  13        4.23       -5.87     19.97 o 
   4  10  13       15.55        1.01     22.49 o 
  -4  11  13       77.48      168.94     56.98 o 
  -3  11  13       20.99       17.29     25.68 o 
  -2  11  13       67.56       50.52     27.53 o 
  -1  11  13       12.72       26.60     22.83 o 
   0  11  13        7.87       13.18     15.44 o 
   1  11  13       63.65      100.37     38.44 o 
   2  11  13       20.57       10.32     17.46 o 
   3  11  13       74.27      105.49     42.88 o 
  -3  12  13       20.31       19.81     19.30 o 
  -2  12  13       29.21       -2.52     14.52 o 
  -1  12  13        0.09      -22.91     22.91 o 
   0  12  13      139.89      153.83     50.35 o 
   1  12  13        5.73       22.91     23.25 o 
   0 -19  14       10.72       21.48     22.41 o 
   1 -19  14        6.52       51.03     30.21 o 
  -2 -18  14       43.46       70.66     28.87 o 
  -1 -18  14      121.71      135.79     45.82 o 
   0 -18  14        1.36        0.08     16.45 o 
   1 -18  14      287.75      334.18     72.59 o 
   2 -18  14        0.04      -20.06     21.40 o 
   3 -18  14        5.00       79.47     40.45 o 
  -3 -17  14      153.26      133.69     43.14 o 
  -2 -17  14       18.81       45.57     29.96 o 
  -1 -17  14        0.52       -6.21     23.25 o 
   0 -17  14        3.75       -6.21     12.42 o 
   1 -17  14        2.83      -31.47     31.47 o 
   2 -17  14      107.66      107.09     41.04 o 
   3 -17  14        0.30        2.01     15.11 o 
   4 -17  14      241.37      217.53     56.90 o 
  -4 -16  14       28.92      123.79     39.19 o 
  -3 -16  14        0.02       18.13     22.83 o 
  -2 -16  14       21.45        9.82     17.20 o 
  -1 -16  14       45.53       43.72     26.69 o 
   0 -16  14        4.36        8.31     14.77 o 
   1 -16  14        4.03       11.25     14.35 o 
   2 -16  14       42.96       44.14     25.26 o 
   3 -16  14       22.47       19.47     20.98 o 
   4 -16  14       12.09       14.52     25.93 o 
   5 -16  14        2.83        1.51     22.16 o 
  -5 -15  14        0.14       -5.87     13.01 o 
  -4 -15  14       99.12      140.49     44.90 o 
  -3 -15  14      114.07       81.66     35.75 o 
  -2 -15  14        0.06       -0.92     19.30 o 
  -1 -15  14        1.04       -6.13     13.43 o 
   0 -15  14       20.72       25.51     20.48 o 
   1 -15  14        9.66       18.88     19.47 o 
   2 -15  14       74.33       77.29     32.48 o 
   3 -15  14       33.38       61.26     33.07 o 
   4 -15  14       22.20       64.03     28.87 o 
   5 -15  14       16.60        9.74     14.02 o 
  -5 -14  14        2.13        8.31     10.74 o 
  -4 -14  14      241.71      203.18     33.82 o 
  -3 -14  14        8.37       38.52     26.27 o 
  -2 -14  14      304.75      303.21     61.10 o 
  -1 -14  14        2.86        8.14     20.48 o 
   0 -14  14      178.49      208.88     50.61 o 
   1 -14  14        4.20      -11.83     11.83 o 
   2 -14  14        7.58        3.44     14.85 o 
   3 -14  14      113.77      138.98     40.87 o 
   4 -14  14        0.00      -14.18     17.04 o 
   5 -14  14        6.18       12.59     13.68 o 
   6 -14  14        2.52        2.94     11.33 o 
  -6 -13  14      297.37      308.33     43.72 o 
  -5 -13  14      109.61      125.80     26.69 o 
  -4 -13  14      122.58      129.91     24.67 o 
  -3 -13  14        0.45       73.60     38.60 o 
  -2 -13  14      174.82      173.89     44.23 o 
  -1 -13  14        2.06        0.92     16.45 o 
   0 -13  14      133.87      157.27     43.30 o 
   1 -13  14       12.97       -4.20     16.53 o 
   2 -13  14      194.17      176.24     46.24 o 
   3 -13  14       36.74       42.55     25.76 o 
   4 -13  14      312.64      286.93     56.98 o 
   5 -13  14       15.78        3.44     10.66 o 
   6 -13  14        0.22      -10.99     13.26 o 
  -6 -12  14       10.33       11.33     17.37 o 
  -5 -12  14      101.14      113.21     26.60 o 
  -4 -12  14        6.17      109.60     26.35 o 
  -3 -12  14       96.40       63.19     32.14 o 
  -2 -12  14       70.76       86.10     29.04 o 
  -1 -12  14       14.24       -6.38     21.32 o 
   0 -12  14      101.34       93.32     33.65 o 
   1 -12  14       23.17       -6.46     17.37 o 
   2 -12  14      153.86      118.75     35.33 o 
   3 -12  14      295.49      375.64     63.87 o 
   4 -12  14       75.78      115.98     34.74 o 
   5 -12  14       64.38       40.79     20.06 o 
   6 -12  14       59.36       73.60     28.03 o 
  -6 -11  14       16.10        3.61     11.58 o 
  -5 -11  14       89.24      132.60     33.82 o 
  -4 -11  14        5.23        1.34     10.07 o 
  -3 -11  14        2.74       26.27     29.46 o 
  -2 -11  14      122.46      147.62     41.96 o 
  -1 -11  14      247.21      219.46     48.17 o 
   0 -11  14       29.93       21.90     16.53 o 
   1 -11  14       51.78       67.22     33.99 o 
   2 -11  14       21.89       10.15     11.33 o 
   3 -11  14       16.65       18.80     20.56 o 
   4 -11  14       49.30      113.72     35.92 o 
   5 -11  14       16.46        6.21      9.32 o 
   6 -11  14        3.00       -8.73      8.73 o 
  -7 -10  14      102.13       43.81     29.29 o 
  -6 -10  14        1.97        5.04     12.59 o 
  -5 -10  14      237.53      256.72     71.17 o 
  -4 -10  14       68.28      109.85     23.58 o 
  -3 -10  14      132.44      151.23     23.92 o 
  -2 -10  14        2.98      -11.25     15.02 o 
  -1 -10  14        1.05       15.61     17.71 o 
   0 -10  14        8.97       -8.64     18.63 o 
   1 -10  14       98.77      105.07     31.05 o 
   2 -10  14        0.32        0.59     13.09 o 
   3 -10  14       15.93        3.02     13.76 o 
   4 -10  14      148.89      125.97     35.16 o 
   5 -10  14      130.85      132.43     34.49 o 
   6 -10  14      653.18      635.30     74.10 o 
  -7  -9  14      174.17      177.41     42.88 o 
  -6  -9  14       59.67       41.79     16.28 o 
  -5  -9  14       28.23       24.76     11.75 o 
  -4  -9  14       33.36      136.71     35.67 o 
  -3  -9  14        0.23       -3.94     23.16 o 
  -2  -9  14        7.48       -4.28     17.04 o 
  -1  -9  14       81.52       96.34     20.73 o 
   0  -9  14        7.73        4.03      8.56 o 
   1  -9  14      145.01      124.29     25.43 o 
   2  -9  14      123.95      148.46     37.51 o 
   3  -9  14       62.74       42.80     21.65 o 
   4  -9  14       10.92       20.73     11.67 o 
   5  -9  14        0.37        0.76     10.74 o 
   6  -9  14      109.15       95.84     27.11 o 
   7  -9  14        3.53      -28.79     30.88 o 
  -7  -8  14       53.88       52.20     18.13 o 
  -6  -8  14       98.64      188.15     76.87 o 
  -5  -8  14        0.36        8.56     10.32 o 
  -4  -8  14       15.75       36.76     13.43 o 
  -3  -8  14      247.56      212.83     34.32 o 
  -2  -8  14       21.26        6.21     16.03 o 
  -1  -8  14      271.21      241.03     28.03 o 
   0  -8  14       44.52       38.44     14.10 o 
   1  -8  14        1.26       13.43      8.31 o 
   2  -8  14      112.00      132.26     33.40 o 
   3  -8  14        9.56       46.49     23.92 o 
   4  -8  14      476.95      456.88     61.10 o 
   5  -8  14       11.64        5.37     10.49 o 
   6  -8  14       62.40       63.87     22.83 o 
   7  -8  14      110.26      115.14     41.71 o 
  -7  -7  14        0.82        0.92     11.58 o 
  -6  -7  14       46.93       46.16     24.93 o 
  -5  -7  14       39.84       48.17     26.10 o 
  -4  -7  14       21.39       71.50     24.84 o 
  -3  -7  14      145.43      135.54     17.12 o 
  -2  -7  14       37.48       15.61      8.48 o 
  -1  -7  14       68.50       71.08     15.36 o 
   0  -7  14      211.73      168.77     22.74 o 
   1  -7  14       14.51        2.43      8.64 o 
   2  -7  14       82.06       62.94     25.18 o 
   3  -7  14      491.13      545.33     64.96 o 
   4  -7  14      304.93      278.46     45.74 o 
   5  -7  14      303.83      319.58     48.42 o 
   6  -7  14       33.92       19.81     25.09 o 
   7  -7  14        3.11       66.89     41.96 o 
  -8  -6  14       29.62       -9.90     18.63 o 
  -7  -6  14       29.46       23.83     22.16 o 
  -6  -6  14        0.37       -7.89     13.51 o 
  -5  -6  14      151.57      128.07     31.97 o 
  -4  -6  14      219.32      315.05     38.44 o 
  -3  -6  14       11.36       65.04     15.44 o 
  -2  -6  14      106.17       95.76     11.83 o 
  -1  -6  14      183.16      185.97     26.18 o 
   0  -6  14      255.35      263.52     26.44 o 
   1  -6  14        4.88        1.68      7.30 o 
   2  -6  14      522.43      475.59     42.72 o 
   3  -6  14       16.83       39.02     14.43 o 
   4  -6  14       25.49       70.83     23.67 o 
   5  -6  14        4.19       -9.40      9.40 o 
   6  -6  14       22.26       27.61     17.79 o 
   7  -6  14       55.68       39.78     21.32 o 
   8  -6  14        4.95      -15.86     21.06 o 
  -8  -5  14       67.84       57.49     28.37 o 
  -7  -5  14       17.07       32.98     21.23 o 
  -6  -5  14       22.30       26.86     13.85 o 
  -5  -5  14       82.74       77.29     19.39 o 
  -4  -5  14        0.25       -4.70     13.85 o 
  -3  -5  14       16.50       88.62     16.95 o 
  -2  -5  14       15.37        8.48      6.04 o 
  -1  -5  14      157.84      133.44     20.56 o 
   0  -5  14      269.79      281.14     24.59 o 
   1  -5  14     2307.01     2196.76     64.28 o 
   2  -5  14       73.58       81.49     27.69 o 
   3  -5  14     2071.19     2287.48     91.14 o 
   4  -5  14       51.71       73.52     13.76 o 
   5  -5  14      286.85      263.27     31.30 o 
   6  -5  14        0.35        7.64     14.77 o 
   7  -5  14       77.99       81.91     38.44 o 
   8  -5  14       28.11       37.18     23.25 o 
  -8  -4  14        9.38       49.01     26.27 o 
  -7  -4  14       47.05       37.85     23.67 o 
  -6  -4  14       48.29       25.60     10.49 o 
  -5  -4  14      135.80      120.26     21.99 o 
  -4  -4  14       31.63       40.95     12.84 o 
  -3  -4  14      578.58      780.73     88.96 o 
  -2  -4  14      486.52      439.42     23.75 o 
  -1  -4  14      187.85      140.82     18.71 o 
   0  -4  14      147.99      136.46     31.30 o 
   1  -4  14      230.51      194.20     30.72 o 
   2  -4  14      101.78      135.79     34.74 o 
   3  -4  14      559.09      575.04     75.53 o 
   4  -4  14        8.01        9.57      7.47 o 
   5  -4  14      278.60      251.10     32.90 o 
   6  -4  14      210.03      215.77     27.11 o 
   7  -4  14      247.50      227.60     53.88 o 
   8  -4  14      264.79      278.96     63.78 o 
  -8  -3  14      199.32      266.12     55.05 o 
  -7  -3  14      277.29      271.57     36.51 o 
  -6  -3  14      275.50      288.69     35.84 o 
  -5  -3  14      356.80      333.76     35.92 o 
  -4  -3  14      119.84      150.31     24.09 o 
  -3  -3  14      491.30      583.26     40.62 o 
  -2  -3  14        9.26        9.48      5.62 o 
  -1  -3  14        1.29       -3.27      4.45 o 
   0  -3  14       43.27       15.36     16.78 o 
   1  -3  14       65.95       45.74      5.45 o 
   2  -3  14      213.51      239.35     22.41 o 
   3  -3  14      733.95     1095.28     57.74 o 
   4  -3  14       86.92       98.61     15.36 o 
   5  -3  14      347.28      326.46     26.69 o 
   6  -3  14        0.15       22.66     23.58 o 
   7  -3  14      213.67      161.22     41.12 o 
   8  -3  14        0.52      -31.22     31.22 o 
  -8  -2  14      260.52      307.07     59.33 o 
  -7  -2  14       86.97      136.29     26.52 o 
  -6  -2  14        6.41       25.09     15.69 o 
  -5  -2  14      141.47      145.19     24.00 o 
  -4  -2  14      148.54      168.85     24.84 o 
  -3  -2  14     1672.11     1840.18     67.81 o 
  -2  -2  14       54.19       51.86      9.74 o 
  -1  -2  14     1963.94     1756.00    121.35 o 
   0  -2  14      644.77      611.88     70.91 o 
   1  -2  14      633.14      685.82     74.36 o 
   2  -2  14       14.47       -5.12     13.51 o 
   3  -2  14       44.51       30.55     14.35 o 
   4  -2  14      117.14       84.01     16.87 o 
   5  -2  14      116.85       93.41     13.43 o 
   6  -2  14      201.84      176.99     40.12 o 
   7  -2  14       11.88      -28.37     28.37 o 
  -8  -1  14        5.01        3.11     17.04 o 
  -7  -1  14       16.18       29.37     14.10 o 
  -6  -1  14        0.61       -0.25     11.41 o 
  -5  -1  14        1.85        7.47     10.91 o 
  -4  -1  14        3.87        9.40      8.90 o 
  -3  -1  14      443.00      463.00     35.25 o 
  -2  -1  14      118.35      128.40     13.26 o 
  -1  -1  14       81.54       79.47     26.86 o 
   0  -1  14      328.01      348.87     53.12 o 
   1  -1  14      238.23      158.78     35.08 o 
   2  -1  14        8.23       18.88     10.83 o 
   3  -1  14       47.19       98.02     18.13 o 
   4  -1  14       86.55      132.09     21.99 o 
   5  -1  14        4.73       -2.35     11.92 o 
   6  -1  14        4.20      -19.22     23.50 o 
   7  -1  14       30.14       22.41     18.71 o 
  -8   0  14        0.25      -22.83     22.83 o 
  -7   0  14        9.26       17.04     12.25 o 
  -6   0  14        3.36        7.97     16.95 o 
  -5   0  14      177.77      184.38     27.19 o 
  -4   0  14      637.74      735.58     48.26 o 
  -3   0  14      297.63      296.00     59.75 o 
  -2   0  14      678.84      563.12     55.22 o 
  -1   0  14      105.80      126.81     36.25 o 
   0   0  14      107.72      122.02     34.16 o 
   1   0  14        5.24       31.47     22.16 o 
   2   0  14      238.67      204.27     25.26 o 
   3   0  14      224.25      213.75     23.92 o 
   4   0  14      148.27      229.45     28.95 o 
   5   0  14       43.28       39.36     13.85 o 
   6   0  14       70.13       50.35     24.00 o 
   7   0  14       10.11       11.67     22.07 o 
  -8   1  14       37.06        0.84     20.56 o 
  -7   1  14      110.53      144.35     28.28 o 
  -6   1  14        1.02       -8.90     12.42 o 
  -5   1  14        4.82      -10.74     11.92 o 
  -4   1  14      173.82      151.73     22.07 o 
  -3   1  14        0.74       17.04     11.33 o 
  -2   1  14      254.47      232.13     53.96 o 
  -1   1  14       25.17       17.71     19.47 o 
   0   1  14       24.91       22.24     19.47 o 
   1   1  14      102.13      104.48     31.55 o 
   2   1  14       24.02       34.07      9.32 o 
   3   1  14       50.67       56.06     16.53 o 
   4   1  14       43.75       41.12     10.74 o 
   5   1  14        0.30       -2.35     12.17 o 
   6   1  14      123.57      138.30     41.04 o 
   7   1  14       32.54       66.05     29.79 o 
  -7   2  14        1.05      -11.75     13.51 o 
  -6   2  14      335.74      319.58     40.12 o 
  -5   2  14        1.86      -14.94     14.94 o 
  -4   2  14      135.76      204.02     30.13 o 
  -3   2  14       25.19       19.22     43.30 o 
  -2   2  14      151.31      129.24     13.51 o 
  -1   2  14      187.17      162.22     40.20 o 
   0   2  14       28.92       14.27     13.18 o 
   1   2  14      201.14      131.26     36.59 o 
   2   2  14        8.86       -5.45     14.27 o 
   3   2  14        2.66       13.34      9.82 o 
   4   2  14        2.42       53.29     15.95 o 
   5   2  14        5.19        0.00     11.92 o 
   6   2  14       69.28       88.20     28.20 o 
   7   2  14       23.04      -10.24     23.75 o 
  -7   3  14       58.21       18.46     14.02 o 
  -6   3  14      501.79      504.63     51.03 o 
  -5   3  14       85.84       91.31     20.98 o 
  -4   3  14      278.86      270.74     31.55 o 
  -3   3  14       27.13       21.90      8.81 o 
  -2   3  14        6.08        7.64      7.97 o 
  -1   3  14       45.82       52.45     21.90 o 
   0   3  14       32.55       54.38     26.02 o 
   1   3  14        5.92       -0.42     15.36 o 
   2   3  14        0.59        0.17     12.50 o 
   3   3  14      137.57      165.83     21.48 o 
   4   3  14       67.05       75.03     17.71 o 
   5   3  14      150.00      138.81     29.46 o 
   6   3  14       67.73       74.02     28.03 o 
   7   3  14       93.67       96.68     32.06 o 
  -7   4  14       53.40       32.31     25.93 o 
  -6   4  14       70.02       53.79     17.37 o 
  -5   4  14       12.25       -5.04      8.06 o 
  -4   4  14       24.12       21.82     11.16 o 
  -3   4  14        0.54       20.23     10.32 o 
  -2   4  14       44.92       27.36     10.49 o 
  -1   4  14       20.55       10.15      2.77 o 
   0   4  14       61.75       43.30     20.14 o 
   1   4  14      263.95      226.59     47.84 o 
   2   4  14       36.20       -1.68     15.61 o 
   3   4  14      130.44      166.84     22.32 o 
   4   4  14       42.39       64.62     17.12 o 
   5   4  14        0.21       -8.90     11.25 o 
   6   4  14       37.43       61.43     23.67 o 
  -7   5  14       29.83       19.97     14.52 o 
  -6   5  14       37.28       -3.11     30.13 o 
  -5   5  14       25.71        7.64     17.29 o 
  -4   5  14        4.86       -0.25      6.88 o 
  -3   5  14      106.84      112.12     19.13 o 
  -2   5  14        5.53        2.43     10.99 o 
  -1   5  14        1.69       -2.60      4.62 o 
   0   5  14       71.73       66.38     24.76 o 
   1   5  14       46.40       37.60     15.53 o 
   2   5  14      147.53      155.84     40.95 o 
   3   5  14       75.71       66.38     13.09 o 
   4   5  14        4.86       63.11     15.95 o 
   5   5  14       98.37      135.37     28.70 o 
  -6   6  14        3.23       -2.69     16.03 o 
  -5   6  14        3.20        3.78      9.74 o 
  -4   6  14      466.82      404.09     47.67 o 
  -3   6  14        2.07       15.27     13.18 o 
  -2   6  14      359.22      416.09     71.00 o 
  -1   6  14       45.52       32.73     14.85 o 
   0   6  14       44.38       18.80     16.20 o 
   1   6  14       31.33        3.27     15.69 o 
   2   6  14        0.02      -21.65     21.65 o 
   3   6  14       75.04       70.33     32.98 o 
   4   6  14        2.88       -4.87     18.80 o 
   5   6  14      116.95      111.45     37.09 o 
  -6   7  14       39.94       39.61     26.86 o 
  -5   7  14       27.49       19.05     13.76 o 
  -4   7  14       58.13       58.58     32.81 o 
  -3   7  14      229.25      255.63     58.75 o 
  -2   7  14        0.11       -6.88     21.40 o 
  -1   7  14       68.78       82.08     32.06 o 
   0   7  14      228.17      232.13     52.96 o 
   1   7  14        2.25       -4.36     19.05 o 
   2   7  14      173.59      106.08     37.09 o 
   3   7  14       14.93       -6.63     21.82 o 
   4   7  14      120.79      109.60     39.95 o 
   5   7  14       16.83       16.53     14.77 o 
  -6   8  14       85.20      111.28     42.30 o 
  -5   8  14       60.33       24.51     14.94 o 
  -4   8  14       28.27       95.34     38.35 o 
  -3   8  14       42.86       77.38     31.39 o 
  -2   8  14       33.36       44.56     25.01 o 
  -1   8  14        9.65        8.06     16.11 o 
   0   8  14       15.46       14.10     18.04 o 
   1   8  14        0.18      -18.21     20.14 o 
   2   8  14      100.19      141.66     44.48 o 
   3   8  14       14.99       10.83     13.85 o 
   4   8  14       29.26       -1.09     14.18 o 
  -5   9  14       14.72      -10.49     19.22 o 
  -4   9  14        1.24       19.55     20.14 o 
  -3   9  14        3.41       14.69     13.51 o 
  -2   9  14       14.09       -5.37     17.96 o 
  -1   9  14        2.04      -22.58     22.58 o 
   0   9  14       16.20       17.20     17.46 o 
   1   9  14        2.80       31.47     25.34 o 
   2   9  14        2.22        9.99     12.08 o 
   3   9  14        7.20      -17.79     20.06 o 
   4   9  14       13.58       57.24     27.02 o 
  -4  10  14      169.46      231.88     60.84 o 
  -3  10  14       39.14       57.07     34.32 o 
  -2  10  14       74.90      100.88     40.95 o 
  -1  10  14        3.85       43.39     32.06 o 
   0  10  14        0.99        1.93     13.26 o 
   1  10  14       19.86      110.69     41.79 o 
   2  10  14        8.71        0.84     18.21 o 
   3  10  14      192.92      350.55     73.94 o 
  -3  11  14        8.66       78.72     36.42 o 
  -2  11  14       33.21       47.08     26.77 o 
  -1  11  14       76.97      117.41     45.65 o 
   0  11  14        0.51       12.08     14.02 o 
   1  11  14       57.49        4.70     16.03 o 
   2  11  14        1.70      -28.70     28.70 o 
  -1  12  14        9.51       12.76     13.68 o 
   0  12  14        3.79       17.04     23.75 o 
  -2 -18  15      288.02      377.57     79.47 o 
  -1 -18  15        5.09       24.59     17.88 o 
   0 -18  15      425.56      538.70     90.30 o 
   1 -18  15       54.46       90.72     37.93 o 
   2 -18  15      174.41      274.93     66.55 o 
  -3 -17  15        6.50       -5.96     14.94 o 
  -2 -17  15       26.03       43.47     28.03 o 
  -1 -17  15       30.90       68.73     37.01 o 
   0 -17  15       71.63       52.70     27.27 o 
   1 -17  15       16.21       53.54     34.16 o 
   2 -17  15      126.77      106.83     40.12 o 
   3 -17  15        3.58       -1.93     12.76 o 
   4 -17  15        0.13       42.55     31.22 o 
  -4 -16  15       42.55       12.67     20.65 o 
  -3 -16  15       68.44       80.57     35.16 o 
  -2 -16  15       57.12       96.51     35.92 o 
  -1 -16  15      218.38      272.75     63.87 o 
   0 -16  15        3.09       30.04     24.09 o 
   1 -16  15       11.85       15.78     21.82 o 
   2 -16  15       16.44        1.34     18.97 o 
   3 -16  15        0.11      -20.81     20.81 o 
   4 -16  15      183.12      289.62     63.11 o 
  -4 -15  15      101.16      125.88     43.14 o 
  -3 -15  15      286.45      343.33     67.47 o 
  -2 -15  15       11.50       32.14     24.76 o 
  -1 -15  15       16.44       22.24     23.33 o 
   0 -15  15       22.31       45.23     25.68 o 
   1 -15  15        7.97       19.55     18.97 o 
   2 -15  15        2.34       17.79     21.40 o 
   3 -15  15      112.13      117.83     39.95 o 
   4 -15  15       13.24       19.64     24.76 o 
   5 -15  15       74.77       87.28     35.92 o 
  -5 -14  15      234.04      212.41     35.75 o 
  -4 -14  15      275.74      274.51     83.84 o 
  -3 -14  15      429.30      462.83     77.88 o 
  -2 -14  15       15.93       -9.57     17.71 o 
  -1 -14  15       23.67       14.52     17.29 o 
   0 -14  15       13.81       12.92     20.14 o 
   1 -14  15       51.92       33.49     23.58 o 
   2 -14  15        4.33        0.17     18.46 o 
   3 -14  15       86.12       90.97     33.99 o 
   4 -14  15       32.16       52.28     27.36 o 
   5 -14  15       37.55       51.11     27.61 o 
   6 -14  15        2.18       18.71     22.16 o 
  -5 -13  15      100.43      136.04     44.81 o 
  -4 -13  15       25.03        7.64     13.09 o 
  -3 -13  15       14.59       31.05     21.32 o 
  -2 -13  15       25.26       41.63     18.04 o 
  -1 -13  15        0.19       24.84     23.75 o 
   0 -13  15       83.56       49.51     25.18 o 
   1 -13  15        4.00       13.43     13.85 o 
   2 -13  15       24.55       26.10     18.80 o 
   3 -13  15       70.90      105.07     36.67 o 
   4 -13  15       64.27       30.80     21.82 o 
   5 -13  15      385.84      359.78     63.78 o 
   6 -13  15       12.55       71.25     29.29 o 
  -6 -12  15        1.41        7.55     10.74 o 
  -5 -12  15      121.53      102.97     30.63 o 
  -4 -12  15       10.70        9.32      9.40 o 
  -3 -12  15       27.53       22.83     20.90 o 
  -2 -12  15       53.10       50.35     21.99 o 
  -1 -12  15        8.53       18.04     19.05 o 
   0 -12  15       73.03       53.79     28.11 o 
   1 -12  15       30.27       25.01     20.06 o 
   2 -12  15      415.27      417.52     67.31 o 
   3 -12  15        0.74       -3.19     12.84 o 
   4 -12  15      261.42      187.06     45.74 o 
   5 -12  15       22.15        2.01     11.92 o 
   6 -12  15       12.40        3.78     11.83 o 
  -6 -11  15       78.58       90.64     60.42 o 
  -5 -11  15        0.09       -4.36     11.16 o 
  -4 -11  15       26.84       11.92     17.46 o 
  -3 -11  15       76.97       50.19     19.30 o 
  -2 -11  15      361.68      359.61     65.04 o 
  -1 -11  15       64.63       72.17     30.13 o 
   0 -11  15      423.65      432.20     67.64 o 
   1 -11  15      132.49      132.43     37.18 o 
   2 -11  15      192.93      180.18     41.63 o 
   3 -11  15      397.48      365.57     62.52 o 
   4 -11  15      402.79      381.09     62.77 o 
   5 -11  15       26.33       11.92      9.23 o 
   6 -11  15      592.98      521.33     69.99 o 
  -7 -10  15        5.87      -21.74     21.74 o 
  -6 -10  15       22.07       53.46     45.82 o 
  -5 -10  15       36.50       28.79     13.60 o 
  -4 -10  15       18.28       30.55     14.27 o 
  -3 -10  15      187.11      148.63     29.04 o 
  -2 -10  15       59.41       93.57     34.74 o 
  -1 -10  15      220.00      243.04     50.02 o 
   0 -10  15       52.63       77.88     28.70 o 
   1 -10  15       16.89       11.67     20.23 o 
   2 -10  15      181.27      197.13     45.49 o 
   3 -10  15       34.69       77.96     31.30 o 
   4 -10  15      214.78      173.30     41.96 o 
   5 -10  15      124.03      138.22     37.01 o 
   6 -10  15      138.83       88.04     26.86 o 
   7 -10  15        1.45       -9.48     22.24 o 
  -7  -9  15       72.51       82.24     23.16 o 
  -6  -9  15        0.30       29.79     14.77 o 
  -5  -9  15       67.67       76.20     21.57 o 
  -4  -9  15        0.00       14.10      9.65 o 
  -3  -9  15        0.31        4.03      8.22 o 
  -2  -9  15        6.04       -8.73     18.97 o 
  -1  -9  15      160.28      140.15     23.16 o 
   0  -9  15      139.77      147.96     24.51 o 
   1  -9  15       23.55       28.53     13.01 o 
   2  -9  15       20.24       29.21     19.39 o 
   3  -9  15      374.08      441.27     63.61 o 
   4  -9  15      467.72      464.01     64.20 o 
   5  -9  15      591.02      598.29     71.17 o 
   6  -9  15        3.78        9.90     14.60 o 
   7  -9  15      230.59      157.02     47.00 o 
  -7  -8  15        7.26       11.83     18.55 o 
  -6  -8  15        5.08       20.65     30.55 o 
  -5  -8  15       77.59      120.85     25.34 o 
  -4  -8  15      119.10      121.69     29.37 o 
  -3  -8  15      154.30      109.10     26.02 o 
  -2  -8  15        9.01       11.92     16.78 o 
  -1  -8  15       35.58       -3.27     16.95 o 
   0  -8  15       41.31       46.91     15.11 o 
   1  -8  15      123.96      122.11     20.56 o 
   2  -8  15       58.05      107.92     35.50 o 
   3  -8  15       91.73       90.47     28.62 o 
   4  -8  15        0.13      -15.02     16.87 o 
   5  -8  15      282.24      265.20     46.83 o 
   6  -8  15        0.91       62.35     19.39 o 
   7  -8  15      267.24      301.28     67.14 o 
  -7  -7  15       29.68       16.53     12.17 o 
  -6  -7  15        8.26        0.84     15.86 o 
  -5  -7  15      199.97      222.31     42.13 o 
  -4  -7  15       59.70       45.15     18.88 o 
  -3  -7  15        1.82       -2.35      7.89 o 
  -2  -7  15      442.57      463.51     41.63 o 
  -1  -7  15       62.87       66.80     21.65 o 
   0  -7  15       43.16       25.26      9.40 o 
   1  -7  15      250.31      246.40     26.94 o 
   2  -7  15      878.63      899.07     62.10 o 
   3  -7  15       54.14       48.76     21.40 o 
   4  -7  15       25.89       37.09     18.46 o 
   5  -7  15       30.43       22.74     16.03 o 
   6  -7  15       77.06      118.50     23.83 o 
   7  -7  15        2.43       62.27     33.99 o 
  -7  -6  15       29.82       51.36     26.69 o 
  -6  -6  15      614.88      605.50     71.67 o 
  -5  -6  15      352.82      377.23     40.03 o 
  -4  -6  15      196.06      297.84     98.69 o 
  -3  -6  15       52.09       55.56     12.17 o 
  -2  -6  15       31.68       21.06      7.80 o 
  -1  -6  15        0.48        3.61     10.41 o 
   0  -6  15      217.79      192.18     22.58 o 
   1  -6  15      174.56      134.28     18.21 o 
   2  -6  15      197.86      241.19     47.67 o 
   3  -6  15     1397.19     1339.66     73.68 o 
   4  -6  15       29.38       53.54     22.74 o 
   5  -6  15      554.44      532.24     45.99 o 
   6  -6  15        2.75       12.17     26.18 o 
   7  -6  15       10.32      -13.51     25.76 o 
  -7  -5  15      315.00      313.20     53.21 o 
  -6  -5  15      115.93       88.87     20.98 o 
  -5  -5  15      287.70      306.40     36.25 o 
  -4  -5  15       54.03       59.17     16.28 o 
  -3  -5  15      331.24      276.95     22.99 o 
  -2  -5  15      461.63      432.03     25.09 o 
  -1  -5  15      120.11      114.14     22.74 o 
   0  -5  15     1152.47     1084.53     46.83 o 
   1  -5  15      131.38      115.23     15.69 o 
   2  -5  15       99.91       97.43     26.77 o 
   3  -5  15       82.25       66.89     17.62 o 
   4  -5  15        2.33        3.94      7.30 o 
   5  -5  15       73.38       71.67     18.46 o 
   6  -5  15      479.88      528.13     44.56 o 
   7  -5  15       17.24       36.25     21.57 o 
  -7  -4  15      288.13      336.53     43.05 o 
  -6  -4  15       33.74       35.84     17.88 o 
  -5  -4  15      160.38      160.04     26.02 o 
  -4  -4  15       51.24       45.74     14.69 o 
  -3  -4  15       71.42       76.37     12.76 o 
  -2  -4  15      508.05      452.26     24.59 o 
  -1  -4  15       33.43       56.48     12.92 o 
   0  -4  15       19.68       20.98      6.80 o 
   1  -4  15      954.60      964.69     47.16 o 
   2  -4  15     1029.12      988.95     90.89 o 
   3  -4  15      366.21      342.49     32.39 o 
   4  -4  15      387.74      403.08     30.72 o 
   5  -4  15       37.27       26.77      7.97 o 
   6  -4  15       43.81       87.11     35.42 o 
   7  -4  15        7.16       31.47     21.32 o 
  -7  -3  15       12.09       18.04     16.53 o 
  -6  -3  15       74.32       90.38     28.20 o 
  -5  -3  15       46.07       50.02     15.11 o 
  -4  -3  15      478.57      496.49     41.04 o 
  -3  -3  15      510.52      428.26     33.40 o 
  -2  -3  15      916.69      891.18     37.35 o 
  -1  -3  15     1030.42      931.96     91.56 o 
   0  -3  15       13.68        3.86     18.63 o 
   1  -3  15        5.62        4.87      2.60 o 
   2  -3  15       41.66       27.11      8.31 o 
   3  -3  15       60.57       67.98     14.94 o 
   4  -3  15      196.51      199.06     26.86 o 
   5  -3  15      249.08      263.01     26.18 o 
   6  -3  15      128.75      123.79     34.83 o 
   7  -3  15      241.23      261.50     55.72 o 
  -7  -2  15        3.39       10.99     14.43 o 
  -6  -2  15      392.65      474.08     45.91 o 
  -5  -2  15       43.91       47.67     15.11 o 
  -4  -2  15       10.90        1.51      7.47 o 
  -3  -2  15        5.53        4.78     11.41 o 
  -2  -2  15      189.82      183.20     40.87 o 
  -1  -2  15        0.13        0.25     22.24 o 
   0  -2  15     1319.74     1225.02    104.48 o 
   1  -2  15      149.31      148.12     39.36 o 
   2  -2  15      453.61      430.69     37.77 o 
   3  -2  15      140.04      114.14     32.90 o 
   4  -2  15       47.75       34.49     11.67 o 
   5  -2  15       53.32       36.93     10.32 o 
   6  -2  15      276.31      253.53     49.09 o 
   7  -2  15       65.88       99.78     36.42 o 
  -7  -1  15       48.07       42.63     33.32 o 
  -6  -1  15        0.68       -7.13     10.07 o 
  -5  -1  15      565.09      534.92     46.33 o 
  -4  -1  15        7.60       13.85     12.50 o 
  -3  -1  15      691.96      670.21     39.19 o 
  -2  -1  15       36.48       42.13      7.55 o 
  -1  -1  15        3.90      -12.25     16.11 o 
   0  -1  15       32.96       21.23     15.95 o 
   1  -1  15       36.05       35.75     26.52 o 
   2  -1  15      241.56      200.74     44.14 o 
   3  -1  15       72.67       64.12     19.97 o 
   4  -1  15      143.61      144.60     21.82 o 
   5  -1  15      364.51      401.91     39.61 o 
   6  -1  15      401.85      413.40     60.17 o 
   7  -1  15       68.83       36.42     21.48 o 
  -7   0  15       25.14       26.27     11.83 o 
  -6   0  15      130.69      232.47     35.58 o 
  -5   0  15      229.59      226.34     30.13 o 
  -4   0  15        4.99        2.94      9.15 o 
  -3   0  15      103.38      111.45     16.70 o 
  -2   0  15      750.69      484.57    193.36 o 
  -1   0  15      129.65       97.60     32.56 o 
   0   0  15       20.20       43.81     24.93 o 
   1   0  15        9.89       37.18     24.17 o 
   2   0  15      222.85      106.08     63.19 o 
   3   0  15        0.70       -7.80      7.80 o 
   4   0  15        2.91       25.09     14.43 o 
   5   0  15      176.45      193.95     28.62 o 
   6   0  15        9.69       26.18     17.79 o 
   7   0  15        4.63       10.07     26.10 o 
  -7   1  15       47.65       57.07     18.30 o 
  -6   1  15        0.04       -3.44     19.30 o 
  -5   1  15       64.53       25.51     11.33 o 
  -4   1  15        1.66       -1.34      7.39 o 
  -3   1  15      440.56      465.35     32.48 o 
  -2   1  15       20.91       26.18     20.39 o 
  -1   1  15      107.08       81.99     29.88 o 
   0   1  15        5.02        3.11     15.53 o 
   1   1  15       32.10       35.08     25.51 o 
   2   1  15        7.26       -1.34     12.00 o 
   3   1  15      142.69      112.54     20.39 o 
   4   1  15       37.55        8.98      9.48 o 
   5   1  15       40.25       11.25     10.49 o 
   6   1  15        0.89       42.21     25.51 o 
  -7   2  15      287.78      284.08     39.78 o 
  -6   2  15       11.92      -14.69     14.69 o 
  -5   2  15      248.62      193.69     27.86 o 
  -4   2  15      188.93      204.94     28.03 o 
  -3   2  15       80.19       67.56     32.48 o 
  -2   2  15        1.74       -0.76      1.68 o 
  -1   2  15       31.46       49.85     25.60 o 
   0   2  15       98.45       88.45     28.62 o 
   1   2  15      100.44       81.99     26.69 o 
   2   2  15       82.60       71.50     28.53 o 
   3   2  15       34.70       15.86      7.97 o 
   4   2  15       42.64       50.94     16.03 o 
   5   2  15       98.79      101.38     22.83 o 
   6   2  15       12.15       66.72     29.21 o 
  -7   3  15      163.40      147.87     29.29 o 
  -6   3  15      152.12      128.15     25.68 o 
  -5   3  15      245.90      270.65     33.99 o 
  -4   3  15      294.36      259.74     29.54 o 
  -3   3  15        8.42        7.47     20.73 o 
  -2   3  15      142.56       78.30     19.72 o 
  -1   3  15       21.60       37.18     22.74 o 
   0   3  15      188.36      216.94     47.58 o 
   1   3  15      203.68      191.76     46.91 o 
   2   3  15      246.15      225.67     49.93 o 
   3   3  15      115.93      102.05     15.86 o 
   4   3  15       70.80       59.00     15.36 o 
   5   3  15       67.97       40.45     14.02 o 
  -7   4  15       40.08      -23.75     23.75 o 
  -6   4  15      341.40      397.46     68.15 o 
  -5   4  15       16.24       13.85      7.89 o 
  -4   4  15      330.22      312.95     33.82 o 
  -3   4  15      140.19      161.55     21.82 o 
  -2   4  15      302.48      221.30     19.72 o 
  -1   4  15       20.52       -6.46     21.82 o 
   0   4  15      670.24      589.47     80.90 o 
   1   4  15       19.79       21.74     12.08 o 
   2   4  15      524.34      448.65     71.33 o 
   3   4  15        0.02       -7.55      8.48 o 
   4   4  15        9.49        9.06      8.90 o 
   5   4  15      137.52      143.17     41.12 o 
  -6   5  15        4.37       65.96     38.69 o 
  -5   5  15        0.32        2.52     10.41 o 
  -4   5  15      196.97      224.91     29.54 o 
  -3   5  15       18.83       11.83      9.40 o 
  -2   5  15       70.80       56.14     11.16 o 
  -1   5  15       37.12       26.44      5.71 o 
   0   5  15        5.92       15.78     19.22 o 
   1   5  15        2.90      -19.72     24.76 o 
   2   5  15       11.07       14.85     13.34 o 
   3   5  15        1.08      -16.53     18.46 o 
   4   5  15        2.27       -5.45     20.39 o 
   5   5  15       61.34       68.15     29.79 o 
  -6   6  15       14.49      -10.57     20.48 o 
  -5   6  15      131.02      183.46     51.78 o 
  -4   6  15       38.37      -23.92     24.17 o 
  -3   6  15        3.86       20.65     16.53 o 
  -2   6  15       43.99       58.49     29.29 o 
  -1   6  15        4.63       -3.78     12.84 o 
   0   6  15      128.30       98.86     39.95 o 
   1   6  15        6.99        1.34     12.67 o 
   2   6  15        3.13       -9.48     16.28 o 
   3   6  15       55.22       49.09     21.82 o 
   4   6  15        6.11        5.04     17.88 o 
   5   6  15      162.08      178.00     48.68 o 
  -6   7  15        0.00      -24.42     28.11 o 
  -5   7  15       95.85      161.97     50.35 o 
  -4   7  15        1.10      -25.60     25.60 o 
  -3   7  15       72.03       59.42     30.46 o 
  -2   7  15       16.08      -15.02     16.95 o 
  -1   7  15       13.67       17.04     15.53 o 
   0   7  15       24.86       12.50     21.06 o 
   1   7  15        7.82      -28.03     28.03 o 
   2   7  15        9.00        4.03     13.68 o 
   3   7  15      365.09      435.98     77.21 o 
   4   7  15      255.79      343.75     68.06 o 
  -5   8  15       97.11      125.13     38.86 o 
  -4   8  15       47.24       51.53     29.29 o 
  -3   8  15       43.78       48.68     30.63 o 
  -2   8  15        7.05       20.06     22.32 o 
  -1   8  15        1.10      -22.24     22.24 o 
   0   8  15       19.20        4.62     18.97 o 
   1   8  15       35.05       60.51     31.05 o 
   2   8  15        5.56       15.61     21.23 o 
   3   8  15      105.50      122.70     43.22 o 
   4   8  15        5.05       11.92     15.61 o 
  -4   9  15      183.63      187.06     57.74 o 
  -3   9  15        0.31      -26.52     26.69 o 
  -2   9  15       21.30       22.74     22.66 o 
  -1   9  15       11.95       88.62     35.16 o 
   0   9  15        0.62       30.38     24.42 o 
   1   9  15      324.06      396.37     77.13 o 
   2   9  15       93.19      183.62     53.12 o 
   3   9  15      242.28      329.31     72.68 o 
  -3  10  15        4.21       -2.69     15.02 o 
  -2  10  15       99.97      170.28     54.63 o 
  -1  10  15        0.03       18.63     28.79 o 
   0  10  15      286.87      402.83     80.23 o 
   1  10  15        1.04        6.55     15.53 o 
   2  10  15      203.07      244.55     61.68 o 
  -2  11  15      206.34      308.75     76.54 o 
  -1  11  15       55.30       84.93     45.57 o 
   0  11  15      251.44      336.45     76.96 o 
  -1 -18  16        0.19        6.97     16.53 o 
   0 -18  16        9.15      -22.74     23.33 o 
   1 -18  16        0.01       34.32     24.76 o 
   2 -18  16        0.89       -1.26     18.80 o 
  -2 -17  16      121.15      146.28     49.85 o 
  -1 -17  16      822.15     1011.27    125.38 o 
   0 -17  16       26.20       58.16     34.32 o 
   1 -17  16      182.69      123.11     41.37 o 
   2 -17  16       12.45        6.88     14.60 o 
   3 -17  16       39.57       45.15     22.16 o 
  -3 -16  16        6.52        9.40     13.60 o 
  -2 -16  16       15.89        4.87     13.01 o 
  -1 -16  16        2.89       -1.76     12.42 o 
   0 -16  16       27.28       54.13     31.05 o 
   1 -16  16        9.17       16.20     18.55 o 
   2 -16  16        7.15       16.95     19.39 o 
   3 -16  16       80.37      138.22     43.56 o 
   4 -16  16        0.04       32.14     21.32 o 
  -4 -15  16       86.40      133.10     44.65 o 
  -3 -15  16      247.99      401.24     76.37 o 
  -2 -15  16       17.84       10.83     20.31 o 
  -1 -15  16       60.89       42.63     26.18 o 
   0 -15  16        5.65       24.59     23.41 o 
   1 -15  16        3.33       34.83     27.02 o 
   2 -15  16        0.62       -5.04     13.01 o 
   3 -15  16       44.01       40.70     26.77 o 
   4 -15  16       30.71       83.00     38.27 o 
   5 -15  16        5.76        4.03     13.68 o 
  -5 -14  16      109.01       67.31     19.97 o 
  -4 -14  16        0.27       26.86     19.47 o 
  -3 -14  16        0.22        0.42     18.13 o 
  -2 -14  16        0.64      -22.49     22.49 o 
  -1 -14  16       21.30       10.66     15.11 o 
   0 -14  16       21.70      -11.33     18.30 o 
   1 -14  16      137.25      147.79     44.23 o 
   2 -14  16        6.70       -7.80     20.90 o 
   3 -14  16      182.74      198.48     49.51 o 
   4 -14  16        0.93       -8.39     18.97 o 
   5 -14  16      124.33      115.56     39.61 o 
  -5 -13  16       16.07       13.18     14.02 o 
  -4 -13  16      169.59      147.87     48.17 o 
  -3 -13  16      119.60      150.22     45.74 o 
  -2 -13  16       44.43       62.61     31.97 o 
  -1 -13  16      113.08      123.53     38.44 o 
   0 -13  16        6.65       30.97     20.23 o 
   1 -13  16       14.54       20.14     20.73 o 
   2 -13  16      166.40      153.49     44.06 o 
   3 -13  16       27.08       22.41     14.18 o 
   4 -13  16      195.65      148.80     43.22 o 
   5 -13  16        5.58       23.33     19.05 o 
   6 -13  16       18.05       -6.71     15.53 o 
  -6 -12  16       21.62       15.02     16.36 o 
  -5 -12  16      207.02      186.81     32.31 o 
  -4 -12  16        3.58       24.76     12.76 o 
  -3 -12  16       52.10       52.79     29.88 o 
  -2 -12  16        2.91       11.75     15.78 o 
  -1 -12  16      378.67      330.32     61.77 o 
   0 -12  16        1.04        8.81     20.06 o 
   1 -12  16      390.83      320.92     59.84 o 
   2 -12  16      108.56       93.07     33.32 o 
   3 -12  16      132.02      137.21     43.14 o 
   4 -12  16      142.03      140.91     39.02 o 
   5 -12  16      120.27       97.01     33.40 o 
   6 -12  16        2.71        2.52     10.32 o 
  -6 -11  16       61.01       91.73     31.89 o 
  -5 -11  16       12.40        9.99     15.69 o 
  -4 -11  16       11.73       17.37     20.90 o 
  -3 -11  16      161.63      203.09     52.45 o 
  -2 -11  16        0.35      -16.36     19.81 o 
  -1 -11  16      200.85      108.43     40.79 o 
   0 -11  16       59.05       78.97     29.88 o 
   1 -11  16      118.37      118.16     38.02 o 
   2 -11  16       55.89       21.99     15.86 o 
   3 -11  16       39.45      100.88     36.51 o 
   4 -11  16        0.08       22.16     19.30 o 
   5 -11  16       12.83        7.30     11.67 o 
   6 -11  16       11.18       23.41     17.46 o 
  -6 -10  16       11.83        4.87     16.28 o 
  -5 -10  16      153.86      161.97     28.70 o 
  -4 -10  16        4.18        2.01      8.22 o 
  -3 -10  16     1107.26      981.39     94.33 o 
  -2 -10  16        0.06      -12.76     19.55 o 
  -1 -10  16     1684.01     1443.30    124.04 o 
   0 -10  16      119.52       68.48     27.19 o 
   1 -10  16      656.42      535.43     77.46 o 
   2 -10  16       27.14       39.19     21.32 o 
   3 -10  16      262.35      246.90     52.87 o 
   4 -10  16       60.05       57.91     27.11 o 
   5 -10  16      168.84      168.35     40.70 o 
   6 -10  16       15.54       12.67     15.53 o 
   7 -10  16       29.70      -25.85     25.85 o 
  -7  -9  16       21.57       52.96     18.97 o 
  -6  -9  16       23.71       22.49     12.67 o 
  -5  -9  16        5.79       10.41     11.83 o 
  -4  -9  16       31.67       23.50     20.06 o 
  -3  -9  16       69.99       60.00     27.95 o 
  -2  -9  16        4.75       -2.85     13.09 o 
  -1  -9  16        0.54        8.31     11.16 o 
   0  -9  16       62.04       81.32     19.81 o 
   1  -9  16       91.53       91.56     19.39 o 
   2  -9  16        3.84       -4.95     12.25 o 
   3  -9  16      321.52      324.70     56.06 o 
   4  -9  16       59.41       65.04     25.51 o 
   5  -9  16      734.23      673.15     77.29 o 
   6  -9  16       60.32       26.27     15.36 o 
   7  -9  16      409.57      363.39     73.35 o 
  -7  -8  16       66.94       84.26     47.84 o 
  -6  -8  16       24.22        7.64     27.27 o 
  -5  -8  16      231.29      229.70     41.71 o 
  -4  -8  16       55.26       43.89     21.99 o 
  -3  -8  16      416.72      386.46     43.64 o 
  -2  -8  16      311.43      205.11     28.53 o 
  -1  -8  16        1.69        9.15      9.65 o 
   0  -8  16        8.49       10.83      8.81 o 
   1  -8  16       30.86       41.54     13.85 o 
   2  -8  16       75.76       63.61     23.75 o 
   3  -8  16      139.46      279.13     54.05 o 
   4  -8  16      212.13      199.99     42.38 o 
   5  -8  16      115.62      142.67     37.01 o 
   6  -8  16      279.25      230.20     32.98 o 
   7  -8  16       62.91       37.93     19.47 o 
  -7  -7  16       88.42      101.13     32.06 o 
  -6  -7  16      157.11      134.19     35.50 o 
  -5  -7  16      343.76      396.28     53.96 o 
  -4  -7  16       14.46      165.24     29.46 o 
  -3  -7  16      143.40      214.42     24.34 o 
  -2  -7  16        0.00        5.62     20.31 o 
  -1  -7  16        8.09        9.23     15.69 o 
   0  -7  16       86.64       91.81     18.30 o 
   1  -7  16       32.61       25.43     12.34 o 
   2  -7  16      152.60      112.20     32.31 o 
   3  -7  16      858.53      932.05     90.47 o 
   4  -7  16       93.95       95.67     29.96 o 
   5  -7  16      842.28      850.81     61.10 o 
   6  -7  16       12.42        5.62      9.32 o 
   7  -7  16      165.37      205.02     53.46 o 
  -7  -6  16       80.32      114.81     37.43 o 
  -6  -6  16       67.78      102.81     33.49 o 
  -5  -6  16      118.25       97.52     21.90 o 
  -4  -6  16      234.06      280.13     33.15 o 
  -3  -6  16       41.71       60.26     12.50 o 
  -2  -6  16        3.62      -11.50     12.08 o 
  -1  -6  16      148.14      119.67     18.04 o 
   0  -6  16       98.77      133.61     19.47 o 
   1  -6  16     1736.29     1670.48     64.12 o 
   2  -6  16     1438.38     1145.29    102.97 o 
   3  -6  16     1153.90     1196.74     72.68 o 
   4  -6  16      781.17      731.89     77.38 o 
   5  -6  16      155.04      138.22     24.25 o 
   6  -6  16       12.26       11.16     19.55 o 
   7  -6  16      106.89       86.02     34.49 o 
  -7  -5  16      276.47      299.27     53.46 o 
  -6  -5  16        8.72       17.88     14.77 o 
  -5  -5  16       34.88       38.60     16.36 o 
  -4  -5  16       20.19      116.07     24.93 o 
  -2  -5  16      101.73      104.06     19.13 o 
  -1  -5  16       41.25       50.94     10.57 o 
   0  -5  16      549.69      540.46     54.97 o 
   1  -5  16       10.55      111.28    114.05 o 
   2  -5  16      225.07      170.03     41.37 o 
   4  -5  16       37.29       57.82     12.84 o 
   5  -5  16      288.86      255.38     32.39 o 
   6  -5  16        0.79        4.95     23.92 o 
   7  -5  16       50.27       74.94     33.65 o 
  -7  -4  16      146.14      101.04     21.82 o 
  -6  -4  16      269.38      229.78     32.31 o 
  -5  -4  16      489.53      455.11     43.72 o 
  -4  -4  16       11.47       63.61     20.98 o 
  -3  -4  16     2429.52     2515.84     80.48 o 
  -2  -4  16      259.99      203.60     22.99 o 
  -1  -4  16    11002.08    10005.95    255.80 o 
   0  -4  16     3094.24     2665.89    295.24 o 
   1  -4  16    11406.52    10681.87   1140.60 o 
   2  -4  16      795.78      729.88     40.95 o 
   3  -4  16     3594.00     3428.92    101.80 o 
   4  -4  16        3.95       -1.43     10.49 o 
   5  -4  16     1017.81      953.87     49.35 o 
   6  -4  16        0.12       -8.98     12.00 o 
   7  -4  16      129.15      107.76     33.74 o 
  -7  -3  16      213.61      169.69     30.21 o 
  -6  -3  16        4.44       -4.45     12.00 o 
  -5  -3  16      992.87      939.52     62.61 o 
  -4  -3  16      312.59      337.96     33.74 o 
  -3  -3  16     1018.32     1365.00     59.92 o 
  -2  -3  16      633.44      582.17     75.28 o 
  -1  -3  16     1990.38     1821.21    134.11 o 
   0  -3  16      209.94      268.89     52.70 o 
   1  -3  16     1613.54     1507.17    118.16 o 
   2  -3  16      140.93      129.16     15.61 o 
   3  -3  16      157.45      328.47     33.07 o 
   4  -3  16        0.54      177.16     27.61 o 
   5  -3  16      240.05      193.36     21.65 o 
   6  -3  16       43.56        4.45     15.78 o 
   7  -3  16      349.32      209.81     47.08 o 
  -7  -2  16       75.89       62.77     19.55 o 
  -6  -2  16        2.42       23.33     19.30 o 
  -5  -2  16      177.93      195.54     28.70 o 
  -4  -2  16      551.67      616.92     44.73 o 
  -3  -2  16     1934.81     1920.66     99.03 o 
  -2  -2  16     2400.22     2465.90    156.85 o 
  -1  -2  16     2234.35     2069.03    142.00 o 
   0  -2  16      361.16      294.23     52.87 o 
   1  -2  16      242.11      446.97     74.10 o 
   2  -2  16        5.12        9.74      4.70 o 
   3  -2  16       88.24      196.38     24.76 o 
   4  -2  16       25.68       27.53     20.48 o 
   5  -2  16       29.60       19.64      9.32 o 
   6  -2  16       43.63       47.75     26.52 o 
   7  -2  16       18.18       48.51     24.42 o 
  -7  -1  16       81.65      101.63     24.34 o 
  -6  -1  16      236.13      227.77     32.73 o 
  -5  -1  16      186.85      187.40     27.95 o 
  -4  -1  16      349.69      395.19     35.50 o 
  -3  -1  16      175.41      159.03     49.68 o 
  -2  -1  16        0.91        1.51     15.11 o 
  -1  -1  16        0.33      -22.49     25.93 o 
   0  -1  16      186.31       98.27     31.72 o 
   1  -1  16       20.38      -22.41     22.41 o 
   2  -1  16       11.80       12.76     11.16 o 
   3  -1  16      488.52      461.24     38.52 o 
   4  -1  16       52.11       96.60     21.32 o 
   5  -1  16      657.11      642.85     49.18 o 
   6  -1  16      111.97      128.99     34.16 o 
  -7   0  16      286.72      260.66     37.43 o 
  -6   0  16      339.36      351.55     43.30 o 
  -5   0  16      891.68      955.71     61.68 o 
  -4   0  16      810.86      854.50     51.03 o 
  -3   0  16      644.09      696.14     52.96 o 
  -2   0  16        5.40      -19.47     25.34 o 
  -1   0  16        3.63       23.25     20.06 o 
   0   0  16       20.92       22.66     16.11 o 
   1   0  16        0.14      -15.36     18.55 o 
   2   0  16       80.00       83.50     28.20 o 
   3   0  16      113.79      152.40     19.97 o 
   4   0  16       98.50       81.41     17.62 o 
   5   0  16       77.13       76.62     24.51 o 
   6   0  16       79.33       94.83     33.07 o 
  -7   1  16      230.69      254.37     36.59 o 
  -6   1  16        7.38        0.17     10.91 o 
  -5   1  16      586.94      551.96     46.75 o 
  -4   1  16      112.07      135.12     21.06 o 
  -3   1  16      216.53      296.58     25.26 o 
  -2   1  16      120.96      123.79     38.52 o 
  -1   1  16       23.30       19.05     17.46 o 
   0   1  16      142.65      132.51     35.58 o 
   1   1  16      154.24      116.40     34.41 o 
   2   1  16      194.45      127.90     36.93 o 
   3   1  16      353.63      354.66     27.11 o 
   4   1  16        3.59       11.33     11.67 o 
   5   1  16       56.59       41.71     17.62 o 
  -7   2  16      142.03      112.46     41.96 o 
  -6   2  16      238.63      200.24     37.01 o 
  -5   2  16      248.13      224.16     30.13 o 
  -4   2  16        1.61        0.92      8.22 o 
  -3   2  16      149.06      119.00     16.20 o 
  -2   2  16        1.35        8.14     14.85 o 
  -1   2  16      467.40      516.13     77.71 o 
   0   2  16       46.42       46.16     22.99 o 
   1   2  16      989.79      901.58    100.12 o 
   2   2  16        0.00       -0.92     13.51 o 
   3   2  16      572.66      480.54     30.38 o 
   4   2  16        1.03       -7.89     22.16 o 
   5   2  16      190.18      128.57     38.27 o 
  -7   3  16       78.05       92.90     36.67 o 
  -6   3  16       34.03       36.93     29.71 o 
  -5   3  16        4.43       -0.59     18.88 o 
  -4   3  16        0.00       -0.42     16.36 o 
  -3   3  16      241.00      339.47     30.04 o 
  -2   3  16      254.99      194.70     47.84 o 
  -1   3  16      518.57      406.94     68.40 o 
   0   3  16       98.25       87.62     32.90 o 
   1   3  16      590.44      496.49     75.70 o 
   2   3  16        4.74        3.78     14.52 o 
   3   3  16      299.31      211.23     52.62 o 
   4   3  16        5.98        9.90     14.10 o 
   5   3  16       18.29        0.17     14.52 o 
  -6   4  16       14.81       -1.01     20.56 o 
  -5   4  16       70.10      104.82     39.95 o 
  -4   4  16        4.84      -14.02     14.52 o 
  -3   4  16      132.48      174.39     48.17 o 
  -2   4  16       14.02        3.36     15.61 o 
  -1   4  16      221.58      246.40     58.66 o 
   0   4  16        3.65       18.71     17.88 o 
   1   4  16      124.96      143.93     49.51 o 
   2   4  16       13.06        1.85     10.32 o 
   3   4  16       33.76       48.51     21.23 o 
   4   4  16       14.93       59.25     27.27 o 
   5   4  16       87.70       49.09     26.86 o 
  -6   5  16       41.15       13.51     18.38 o 
  -5   5  16      130.94      133.94     42.80 o 
  -4   5  16      374.51      385.63     73.60 o 
  -3   5  16       31.56       15.36     17.29 o 
  -2   5  16      106.25      110.44     37.85 o 
  -1   5  16       20.18      -10.49     18.38 o 
   0   5  16        1.85      -25.85     26.60 o 
   1   5  16      122.23      102.13     32.65 o 
   2   5  16       16.22       36.67     26.10 o 
   3   5  16       36.52       63.36     30.88 o 
   4   5  16       18.18        8.14     18.88 o 
   5   5  16       24.86      -12.00     16.53 o 
  -5   6  16       88.20       70.91     34.07 o 
  -4   6  16       18.99       67.73     32.90 o 
  -3   6  16      110.60      138.64     44.48 o 
  -2   6  16       35.05       41.79     24.42 o 
  -1   6  16       71.54       30.88     21.82 o 
   0   6  16        6.75       -3.44     14.10 o 
   1   6  16       10.56       34.24     28.95 o 
   2   6  16       47.38       32.98     23.83 o 
   3   6  16       20.14       11.75     17.37 o 
   4   6  16       93.90      127.73     42.05 o 
  -5   7  16       31.44       31.30     27.86 o 
  -4   7  16        0.43        2.77     16.78 o 
  -3   7  16        0.33      -27.61     27.61 o 
  -2   7  16        0.35       18.21     20.73 o 
  -1   7  16        0.75      -23.25     23.25 o 
   0   7  16        2.18       16.20     18.71 o 
   1   7  16      156.67      205.36     55.14 o 
   2   7  16       12.58      -11.16     22.16 o 
   3   7  16      206.31      241.61     58.83 o 
   4   7  16       64.54       49.51     26.52 o 
  -4   8  16        5.16       20.98     18.71 o 
  -3   8  16       36.68      108.09     42.72 o 
  -2   8  16        0.53       10.15     15.36 o 
  -1   8  16       20.13        6.63     20.31 o 
   0   8  16       29.87       25.26     22.83 o 
   1   8  16        2.65       -9.74     14.10 o 
   2   8  16       56.35       60.42     34.91 o 
   3   8  16        5.00       23.50     21.06 o 
  -4   9  16        3.83      -31.72     31.72 o 
  -3   9  16        7.61       32.23     26.44 o 
  -2   9  16        4.89       -7.80     18.80 o 
  -1   9  16      177.19      196.63     54.80 o 
   0   9  16       53.89       26.27     25.51 o
[truncated: 80,602 more chars]
